# Supplementary material for: 5-Chloro-2-(2-fluoro­phen­yl)-7-methyl-3-methyl­sulfinyl-1-benzo­furan
Source: Acta Crystallogr Sect E Struct Rep Online. 2014 May 24;70(Pt 6):o706. doi: 10.1107/S1600536814011635 (PMC4051088; doi:10.1107/S1600536814011635)
Supplement: Supplementary file 1 [file e-70-0o706-sup1.cif]

##############################################################################
#                                                                            #
# This CIF contains the data in a paper accepted for publication in          #
# Acta Crystallographica Section E. It conforms to the requirements of       #
# Notes for Authors for Acta Crystallographica Section E, and has been       #
# peer reviewed under the auspices of the IUCr Commission on Journals.       #
#                                                                            #
# Full details of the Crystallographic Information File format               #
# are given in the paper "The Crystallographic Information File (CIF):       #
# a New Standard Archive File for Crystallography" by S. R. Hall, F. H.      #
# Allen and I. D. Brown [Acta Cryst. (1991), A47, 655-685].                  #
#                                                                            #
# The current version of the core CIF dictionary is obtainable from          #
# ftp://ftp.iucr.org/pub/cif_core.dic.                                       #
#                                                                            #
# Software is freely available for graphical display of the structure(s)     #
# in this CIF. For information consult the CIF software page                 #
# http://www.iucr.org/resources/cif/software.                                #
#                                                                            #
# This file may be used for bona fide research purposes within the           #
# scientific community so long as proper attribution is given to the journal # 
# article from which it was obtained.                                        #
#                                                                            #
##############################################################################
data_I
_database_code_depnum_ccdc_archive 'CCDC 1004137'
_audit_creation_method     'form.cif (version 2.0)'
_journal_data_validation_number     ?
_journal_date_recd_electronic     2014-05-08
_journal_date_accepted     2014-05-20
_journal_name_full     'Acta Crystallographica, Section E'
_journal_year     2014
_journal_volume     70
_journal_issue      6
_journal_page_first     o706
_journal_page_last     o706
_journal_paper_category     QO
_journal_paper_doi     10.1107/S1600536814011635
_journal_coeditor_code     CV5456
_publ_contact_author_name     'Prof. Uk Lee'
_publ_contact_author_address
;
 Department of Chemistry, Pukyong National University, 599-1 Daeyeon 3-dong
 Nam-gu, Busan 608-737, Republic of Korea
;
_publ_contact_author_email     'uklee@pknu.ac.kr'
_publ_contact_author_fax     '+82-51-629-5583'
_publ_contact_author_phone     '+82-51-629-5596'
_publ_section_title
;
5-Chloro-2-(2-fluorophenyl)-7-methyl-3-methylsulfinyl-1-benzofuran
;
loop_
    _publ_author_name
    _publ_author_address
    'Choi, Hong Dae'
;
 Department of Chemistry, Dongeui University, San 24 Kaya-dong
 Busanjin-gu, Busan 614-714, Republic of Korea
;
    'Lee, Uk'
;
 Department of Chemistry, Pukyong National University,
 599-1 Daeyeon 3-dong
 Nam-gu, Busan 608-737, Republic of Korea
;
_publ_section_synopsis     .
_chemical_name_systematic
;
5-Chloro-2-(2-fluorophenyl)-7-methyl-3-methylsulfinyl-1-benzofuran
;
_chemical_name_common     ?
_chemical_formula_moiety     'C16 H12 Cl F O2 S'
_chemical_formula_sum     'C16 H12 Cl F O2 S'
_chemical_formula_iupac     'C16 H12 Cl F O2 S'
_chemical_formula_weight     322.77
_chemical_melting_point_gt     420
_chemical_melting_point_lt     419
_symmetry_cell_setting     monoclinic
_symmetry_space_group_name_H-M     'C 2/c'
_symmetry_space_group_name_Hall     '-C 2yc'
loop_
    _symmetry_equiv_pos_as_xyz
    'x, y, z'
    '-x, y, -z+1/2'
    'x+1/2, y+1/2, z'
    '-x+1/2, y+1/2, -z+1/2'
    '-x, -y, -z'
    'x, -y, z-1/2'
    '-x+1/2, -y+1/2, -z'
    'x+1/2, -y+1/2, z-1/2'
_cell_length_a     11.3980(2)
_cell_length_b     15.7819(4)
_cell_length_c     16.7231(4)
_cell_angle_alpha     90.00
_cell_angle_beta     104.3700(10)
_cell_angle_gamma     90.00
_cell_volume     2914.07(11)
_cell_formula_units_Z     8
_cell_measurement_reflns_used     6112
_cell_measurement_theta_min     2.25
_cell_measurement_theta_max     28.32
_cell_measurement_temperature     173(2)
_exptl_crystal_description     'block'
_exptl_crystal_colour     'colourless'
_exptl_crystal_size_max     0.55
_exptl_crystal_size_mid     0.35
_exptl_crystal_size_min     0.33
_exptl_crystal_density_diffrn     1.471
_exptl_crystal_density_meas     ?
_exptl_crystal_density_method     'not measured'
_exptl_crystal_F_000     1328
_exptl_absorpt_coefficient_mu     0.417
_exptl_absorpt_correction_type     multi-scan
_exptl_absorpt_process_details     '(<i>SADABS</i>; Bruker, 2009)'
_exptl_absorpt_correction_T_min     0.6775
_exptl_absorpt_correction_T_max     0.7457
_exptl_special_details     ?
_diffrn_ambient_temperature     173(2)
_diffrn_radiation_type     MoK\a
_diffrn_radiation_wavelength     0.71073
_diffrn_radiation_source     'rotating anode'
_diffrn_radiation_monochromator     'graphite multilayer'
_diffrn_measurement_device_type     'Bruker SMART APEXII CCD'
_diffrn_measurement_method     '\f and \w scans'
_diffrn_detector_area_resol_mean     10.0
_diffrn_reflns_number     13530
_diffrn_reflns_av_R_equivalents     0.0238
_diffrn_reflns_av_sigmaI/netI     0.0242
_diffrn_reflns_theta_min     2.25
_diffrn_reflns_theta_max     28.32
_diffrn_reflns_theta_full     28.32
_diffrn_measured_fraction_theta_max     0.992
_diffrn_measured_fraction_theta_full     0.992
_diffrn_reflns_limit_h_min     -15
_diffrn_reflns_limit_h_max     15
_diffrn_reflns_limit_k_min     -20
_diffrn_reflns_limit_k_max     13
_diffrn_reflns_limit_l_min     -22
_diffrn_reflns_limit_l_max     22
_diffrn_standards_number     0
_diffrn_standards_interval_count     ?
_diffrn_standards_interval_time     ?
_diffrn_standards_decay_%     ?
_refine_special_details
;
 Refinement of F^2^ against ALL reflections.  The weighted R-factor wR and
 goodness of fit S are based on F^2^, conventional R-factors R are based
 on F, with F set to zero for negative F^2^. The threshold expression of
 F^2^ > 2sigma(F^2^) is used only for calculating R-factors(gt) etc. and is
 not relevant to the choice of reflections for refinement.  R-factors based
 on F^2^ are statistically about twice as large as those based on F, and R-
 factors based on ALL data will be even larger.
;
_reflns_number_total     3601
_reflns_number_gt     3105
_reflns_threshold_expression     I>2\s(I)
_refine_ls_structure_factor_coef     Fsqd
_refine_ls_matrix_type     full
_refine_ls_R_factor_all     0.0431
_refine_ls_R_factor_gt     0.0367
_refine_ls_wR_factor_gt     0.0935
_refine_ls_wR_factor_ref     0.0979
_refine_ls_goodness_of_fit_ref     1.037
_refine_ls_restrained_S_all     1.037
_refine_ls_number_reflns     3601
_refine_ls_number_parameters     192
_refine_ls_number_restraints     0
_refine_ls_hydrogen_treatment     constr
_refine_ls_weighting_scheme     calc
_refine_ls_weighting_details
         'calc w=1/[\s^2^(Fo^2^)+(0.0488P)^2^+2.3447P] where P=(Fo^2^+2Fc^2^)/3'
_atom_sites_solution_hydrogens     difmap
_atom_sites_solution_primary     direct
_atom_sites_solution_secondary     difmap
_refine_ls_shift/su_max     0.001
_refine_ls_shift/su_mean     0.000
_refine_diff_density_max     0.430
_refine_diff_density_min     -0.370
_refine_ls_extinction_method     none
_refine_ls_extinction_coef     ?
loop_
    _atom_type_symbol
    _atom_type_description
    _atom_type_scat_dispersion_real
    _atom_type_scat_dispersion_imag
    _atom_type_scat_source
    'C' 'C' 0.0033 0.0016
                         'International Tables Vol C Tables 4.2.6.8 and 6.1.1.4'
    'H' 'H' 0.0000 0.0000
                         'International Tables Vol C Tables 4.2.6.8 and 6.1.1.4'
    'O' 'O' 0.0106 0.0060
                         'International Tables Vol C Tables 4.2.6.8 and 6.1.1.4'
    'F' 'F' 0.0171 0.0103
                         'International Tables Vol C Tables 4.2.6.8 and 6.1.1.4'
    'S' 'S' 0.1246 0.1234
                         'International Tables Vol C Tables 4.2.6.8 and 6.1.1.4'
    'Cl' 'Cl' 0.1484 0.1585
                         'International Tables Vol C Tables 4.2.6.8 and 6.1.1.4'
_computing_data_collection     '<i>APEX2</i> (Bruker, 2009)'
_computing_cell_refinement     '<i>SAINT</i> (Bruker, 2009)'
_computing_data_reduction     '<i>SAINT</i> (Bruker, 2009)'
_computing_structure_solution     '<i>SHELXS97</i> (Sheldrick, 2008)'
_computing_structure_refinement     '<i>SHELXL97</i> (Sheldrick, 2008)'
_computing_molecular_graphics
;
<i>ORTEP-3 for Windows</i> (Farrugia, 2012) and
<i>DIAMOND</i> (Brandenburg, 1998)
;
_computing_publication_material     '<i>SHELXL97</i> (Sheldrick, 2008)'
loop_
    _atom_site_type_symbol
    _atom_site_label
    _atom_site_fract_x
    _atom_site_fract_y
    _atom_site_fract_z
    _atom_site_U_iso_or_equiv
    _atom_site_adp_type
    _atom_site_calc_flag
    _atom_site_refinement_flags
    _atom_site_occupancy
    _atom_site_symmetry_multiplicity
    _atom_site_disorder_assembly
    _atom_site_disorder_group
    S S1 0.32997(4) 0.67149(3) 0.68519(2) 0.02744(11) Uani d . 1 2 . .
    Cl Cl1 0.08168(4) 0.41662(3) 0.42374(3) 0.03932(13) Uani d . 1 2 . .
    F F1 0.41414(9) 0.83843(6) 0.64599(7) 0.0411(3) Uani d . 1 2 . .
    O O1 0.48466(9) 0.65185(7) 0.49830(6) 0.0241(2) Uani d . 1 2 . .
    O O2 0.29800(12) 0.58583(8) 0.71083(7) 0.0400(3) Uani d . 1 2 . .
    C C1 0.37028(13) 0.65573(9) 0.59058(8) 0.0234(3) Uani d . 1 2 . .
    C C2 0.31849(13) 0.59295(9) 0.52894(8) 0.0229(3) Uani d . 1 2 . .
    C C3 0.22012(13) 0.53726(10) 0.51473(9) 0.0257(3) Uani d . 1 2 . .
    H H3 0.1677 0.5342 0.5508 0.031 Uiso calc R 1 2 . .
    C C4 0.20354(13) 0.48715(10) 0.44560(9) 0.0265(3) Uani d . 1 2 . .
    C C5 0.27923(13) 0.48869(10) 0.39107(9) 0.0258(3) Uani d . 1 2 . .
    H H5 0.2627 0.4524 0.3443 0.031 Uiso calc R 1 2 . .
    C C6 0.37786(13) 0.54272(10) 0.40503(8) 0.0235(3) Uani d . 1 2 . .
    C C7 0.39325(12) 0.59329(9) 0.47455(9) 0.0223(3) Uani d . 1 2 . .
    C C8 0.46851(13) 0.68894(10) 0.56957(8) 0.0239(3) Uani d . 1 2 . .
    C C9 0.55823(13) 0.75389(10) 0.60357(9) 0.0254(3) Uani d . 1 2 . .
    C C10 0.52975(15) 0.82705(10) 0.64050(9) 0.0301(3) Uani d . 1 2 . .
    C C11 0.61223(17) 0.89018(11) 0.67021(10) 0.0364(4) Uani d . 1 2 . .
    H H11 0.5891 0.9393 0.6954 0.044 Uiso calc R 1 2 . .
    C C12 0.72974(17) 0.88051(12) 0.66256(11) 0.0392(4) Uani d . 1 2 . .
    H H12 0.7884 0.9231 0.6829 0.047 Uiso calc R 1 2 . .
    C C13 0.76166(16) 0.80876(12) 0.62528(11) 0.0397(4) Uani d . 1 2 . .
    H H13 0.8423 0.8025 0.6200 0.048 Uiso calc R 1 2 . .
    C C14 0.67724(14) 0.74612(11) 0.59571(10) 0.0324(3) Uani d . 1 2 . .
    H H14 0.7002 0.6974 0.5699 0.039 Uiso calc R 1 2 . .
    C C15 0.46317(14) 0.54748(11) 0.34986(9) 0.0279(3) Uani d . 1 2 . .
    H H15A 0.4437 0.5025 0.3083 0.042 Uiso calc R 1 2 . .
    H H15B 0.5465 0.5403 0.3829 0.042 Uiso calc R 1 2 . .
    H H15C 0.4550 0.6028 0.3223 0.042 Uiso calc R 1 2 . .
    C C16 0.18856(15) 0.72430(12) 0.64558(11) 0.0373(4) Uani d . 1 2 . .
    H H16A 0.1382 0.6906 0.6008 0.056 Uiso calc R 1 2 . .
    H H16B 0.2033 0.7802 0.6244 0.056 Uiso calc R 1 2 . .
    H H16C 0.1468 0.7310 0.6898 0.056 Uiso calc R 1 2 . .
loop_
    _atom_site_aniso_label
    _atom_site_aniso_U_11
    _atom_site_aniso_U_22
    _atom_site_aniso_U_33
    _atom_site_aniso_U_12
    _atom_site_aniso_U_13
    _atom_site_aniso_U_23
    S1 0.0348(2) 0.0279(2) 0.02088(18) 0.00321(16) 0.00929(14) 0.00125(14)
    Cl1 0.0300(2) 0.0385(2) 0.0518(3) -0.01287(17) 0.01449(17) -0.01152(19)
    F1 0.0430(6) 0.0310(5) 0.0536(6) 0.0006(4) 0.0199(5) -0.0065(5)
    O1 0.0255(5) 0.0245(5) 0.0229(5) -0.0035(4) 0.0071(4) -0.0021(4)
    O2 0.0598(8) 0.0311(7) 0.0356(6) 0.0043(6) 0.0243(6) 0.0098(5)
    C1 0.0282(7) 0.0225(7) 0.0200(6) 0.0016(6) 0.0067(5) 0.0014(6)
    C2 0.0252(7) 0.0221(7) 0.0220(6) 0.0023(6) 0.0071(5) 0.0024(6)
    C3 0.0245(7) 0.0262(8) 0.0279(7) 0.0001(6) 0.0096(5) 0.0017(6)
    C4 0.0223(7) 0.0244(8) 0.0327(8) -0.0039(6) 0.0068(6) 0.0001(6)
    C5 0.0270(7) 0.0242(7) 0.0261(7) -0.0004(6) 0.0062(5) -0.0031(6)
    C6 0.0251(7) 0.0230(7) 0.0230(6) 0.0015(6) 0.0073(5) 0.0009(6)
    C7 0.0226(6) 0.0215(7) 0.0227(6) -0.0016(6) 0.0057(5) 0.0015(6)
    C8 0.0284(7) 0.0224(7) 0.0203(6) 0.0008(6) 0.0050(5) 0.0005(6)
    C9 0.0306(7) 0.0230(7) 0.0212(6) -0.0030(6) 0.0042(5) 0.0022(6)
    C10 0.0371(8) 0.0279(8) 0.0260(7) -0.0014(7) 0.0092(6) 0.0022(6)
    C11 0.0528(10) 0.0258(8) 0.0301(8) -0.0062(8) 0.0090(7) -0.0024(7)
    C12 0.0448(10) 0.0337(9) 0.0352(9) -0.0146(8) 0.0026(7) -0.0003(7)
    C13 0.0329(8) 0.0390(10) 0.0452(10) -0.0094(8) 0.0061(7) 0.0005(8)
    C14 0.0321(8) 0.0291(8) 0.0353(8) -0.0034(7) 0.0071(6) -0.0016(7)
    C15 0.0287(7) 0.0310(8) 0.0266(7) -0.0007(6) 0.0119(6) -0.0030(6)
    C16 0.0358(8) 0.0336(9) 0.0448(9) 0.0079(7) 0.0140(7) 0.0015(8)
_geom_special_details
;
 All esds (except the esd in the dihedral angle between two l.s. planes)
 are estimated using the full covariance matrix.  The cell esds are taken
 into account individually in the estimation of esds in distances, angles
 and torsion angles; correlations between esds in cell parameters are only
 used when they are defined by crystal symmetry.  An approximate (isotropic)
 treatment of cell esds is used for estimating esds involving l.s. planes.
;
loop_
    _geom_bond_atom_site_label_1
    _geom_bond_atom_site_label_2
    _geom_bond_site_symmetry_2
    _geom_bond_distance
    _geom_bond_publ_flag
    S1 O2 . 1.4906(13) ?
    S1 C1 . 1.7712(14) ?
    S1 C16 . 1.7892(17) ?
    Cl1 C4 . 1.7464(15) ?
    F1 C10 . 1.3554(19) ?
    O1 C7 . 1.3755(17) ?
    O1 C8 . 1.3805(17) ?
    C1 C8 . 1.359(2) ?
    C1 C2 . 1.446(2) ?
    C2 C7 . 1.3922(19) ?
    C2 C3 . 1.398(2) ?
    C3 C4 . 1.375(2) ?
    C3 H3 . 0.9500 ?
    C4 C5 . 1.402(2) ?
    C5 C6 . 1.384(2) ?
    C5 H5 . 0.9500 ?
    C6 C7 . 1.385(2) ?
    C6 C15 . 1.4992(19) ?
    C8 C9 . 1.460(2) ?
    C9 C10 . 1.385(2) ?
    C9 C14 . 1.400(2) ?
    C10 C11 . 1.375(2) ?
    C11 C12 . 1.385(3) ?
    C11 H11 . 0.9500 ?
    C12 C13 . 1.384(3) ?
    C12 H12 . 0.9500 ?
    C13 C14 . 1.383(2) ?
    C13 H13 . 0.9500 ?
    C14 H14 . 0.9500 ?
    C15 H15A . 0.9800 ?
    C15 H15B . 0.9800 ?
    C15 H15C . 0.9800 ?
    C16 H16A . 0.9800 ?
    C16 H16B . 0.9800 ?
    C16 H16C . 0.9800 ?
loop_
    _geom_angle_atom_site_label_1
    _geom_angle_atom_site_label_2
    _geom_angle_atom_site_label_3
    _geom_angle_site_symmetry_1
    _geom_angle_site_symmetry_3
    _geom_angle
    _geom_angle_publ_flag
    O2 S1 C1 . . 105.41(7) ?
    O2 S1 C16 . . 105.47(8) ?
    C1 S1 C16 . . 98.30(8) ?
    C7 O1 C8 . . 106.28(11) ?
    C8 C1 C2 . . 107.26(12) ?
    C8 C1 S1 . . 126.15(11) ?
    C2 C1 S1 . . 125.63(11) ?
    C7 C2 C3 . . 119.11(13) ?
    C7 C2 C1 . . 104.79(12) ?
    C3 C2 C1 . . 136.09(13) ?
    C4 C3 C2 . . 116.22(13) ?
    C4 C3 H3 . . 121.9 ?
    C2 C3 H3 . . 121.9 ?
    C3 C4 C5 . . 123.95(14) ?
    C3 C4 Cl1 . . 118.62(12) ?
    C5 C4 Cl1 . . 117.43(12) ?
    C6 C5 C4 . . 120.40(14) ?
    C6 C5 H5 . . 119.8 ?
    C4 C5 H5 . . 119.8 ?
    C5 C6 C7 . . 115.15(13) ?
    C5 C6 C15 . . 123.42(13) ?
    C7 C6 C15 . . 121.43(13) ?
    O1 C7 C6 . . 123.96(13) ?
    O1 C7 C2 . . 110.89(12) ?
    C6 C7 C2 . . 125.15(14) ?
    C1 C8 O1 . . 110.77(12) ?
    C1 C8 C9 . . 135.43(14) ?
    O1 C8 C9 . . 113.79(12) ?
    C10 C9 C14 . . 117.03(14) ?
    C10 C9 C8 . . 122.68(14) ?
    C14 C9 C8 . . 120.21(14) ?
    F1 C10 C11 . . 117.93(15) ?
    F1 C10 C9 . . 118.68(14) ?
    C11 C10 C9 . . 123.37(16) ?
    C10 C11 C12 . . 118.47(16) ?
    C10 C11 H11 . . 120.8 ?
    C12 C11 H11 . . 120.8 ?
    C13 C12 C11 . . 120.00(16) ?
    C13 C12 H12 . . 120.0 ?
    C11 C12 H12 . . 120.0 ?
    C14 C13 C12 . . 120.57(17) ?
    C14 C13 H13 . . 119.7 ?
    C12 C13 H13 . . 119.7 ?
    C13 C14 C9 . . 120.54(16) ?
    C13 C14 H14 . . 119.7 ?
    C9 C14 H14 . . 119.7 ?
    C6 C15 H15A . . 109.5 ?
    C6 C15 H15B . . 109.5 ?
    H15A C15 H15B . . 109.5 ?
    C6 C15 H15C . . 109.5 ?
    H15A C15 H15C . . 109.5 ?
    H15B C15 H15C . . 109.5 ?
    S1 C16 H16A . . 109.5 ?
    S1 C16 H16B . . 109.5 ?
    H16A C16 H16B . . 109.5 ?
    S1 C16 H16C . . 109.5 ?
    H16A C16 H16C . . 109.5 ?
    H16B C16 H16C . . 109.5 ?
loop_
    _geom_torsion_atom_site_label_1
    _geom_torsion_atom_site_label_2
    _geom_torsion_atom_site_label_3
    _geom_torsion_atom_site_label_4
    _geom_torsion_site_symmetry_1
    _geom_torsion_site_symmetry_2
    _geom_torsion_site_symmetry_3
    _geom_torsion_site_symmetry_4
    _geom_torsion
    _geom_torsion_publ_flag
    O2 S1 C1 C8 . . . . -134.26(14) ?
    C16 S1 C1 C8 . . . . 117.09(15) ?
    O2 S1 C1 C2 . . . . 33.03(14) ?
    C16 S1 C1 C2 . . . . -75.62(14) ?
    C8 C1 C2 C7 . . . . 0.49(16) ?
    S1 C1 C2 C7 . . . . -168.79(11) ?
    C8 C1 C2 C3 . . . . 179.68(16) ?
    S1 C1 C2 C3 . . . . 10.4(3) ?
    C7 C2 C3 C4 . . . . -1.2(2) ?
    C1 C2 C3 C4 . . . . 179.75(16) ?
    C2 C3 C4 C5 . . . . 0.7(2) ?
    C2 C3 C4 Cl1 . . . . -179.56(11) ?
    C3 C4 C5 C6 . . . . 0.1(2) ?
    Cl1 C4 C5 C6 . . . . -179.61(11) ?
    C4 C5 C6 C7 . . . . -0.5(2) ?
    C4 C5 C6 C15 . . . . 179.58(14) ?
    C8 O1 C7 C6 . . . . 179.74(13) ?
    C8 O1 C7 C2 . . . . 0.56(15) ?
    C5 C6 C7 O1 . . . . -179.04(13) ?
    C15 C6 C7 O1 . . . . 0.9(2) ?
    C5 C6 C7 C2 . . . . 0.0(2) ?
    C15 C6 C7 C2 . . . . 179.97(14) ?
    C3 C2 C7 O1 . . . . 179.99(12) ?
    C1 C2 C7 O1 . . . . -0.65(16) ?
    C3 C2 C7 C6 . . . . 0.8(2) ?
    C1 C2 C7 C6 . . . . -179.82(14) ?
    C2 C1 C8 O1 . . . . -0.17(16) ?
    S1 C1 C8 O1 . . . . 169.04(10) ?
    C2 C1 C8 C9 . . . . 179.06(16) ?
    S1 C1 C8 C9 . . . . -11.7(3) ?
    C7 O1 C8 C1 . . . . -0.23(16) ?
    C7 O1 C8 C9 . . . . -179.64(12) ?
    C1 C8 C9 C10 . . . . -36.0(3) ?
    O1 C8 C9 C10 . . . . 143.19(14) ?
    C1 C8 C9 C14 . . . . 147.49(18) ?
    O1 C8 C9 C14 . . . . -33.30(19) ?
    C14 C9 C10 F1 . . . . 177.23(13) ?
    C8 C9 C10 F1 . . . . 0.6(2) ?
    C14 C9 C10 C11 . . . . -1.0(2) ?
    C8 C9 C10 C11 . . . . -177.64(15) ?
    F1 C10 C11 C12 . . . . -177.97(15) ?
    C9 C10 C11 C12 . . . . 0.3(2) ?
    C10 C11 C12 C13 . . . . 0.4(3) ?
    C11 C12 C13 C14 . . . . -0.3(3) ?
    C12 C13 C14 C9 . . . . -0.5(3) ?
    C10 C9 C14 C13 . . . . 1.1(2) ?
    C8 C9 C14 C13 . . . . 177.80(15) ?
loop_
    _geom_hbond_atom_site_label_D
    _geom_hbond_atom_site_label_H
    _geom_hbond_atom_site_label_A
    _geom_hbond_site_symmetry_A
    _geom_hbond_distance_DH
    _geom_hbond_distance_HA
    _geom_hbond_distance_DA
    _geom_hbond_angle_DHA
    C5 H5 O2 6_565 0.95 2.44 3.2916(19) 149
    C15 H15A O2 6_565 0.98 2.45 3.347(2) 152
    C16 H16B Cg1 7_566 0.98 2.92 3.641(2) 131
_iucr_refine_instructions_details
;
TITL 1257 IN C2/C
CELL  0.71073 11.39800 15.78190 16.72310 90.00000 104.37000 90.00000
ZERR 8  0.00020  0.00040  0.00040  0.00000  0.00100  0.00000
LATT 7
SYMM -X, Y, -Z+ 0.50000
SFAC C H O F S CL
UNIT 128 96 16 8 8 8
TEMP -100
SIZE 0.33 0.35 0.55
L.S. 15
ACTA
BOND $H
CONF
BOND
MPLA 9 C1 C2 C3 C4 C5 C6 C7 O1 C8
MPLA 6 C9 C10 C11 C12 C13 C14
EQIV $1 x, 1-y, -0.5+z
EQIV $2 0.5+x, 0.5+y, z
HTAB C5 O2_$1
HTAB C12 O2_$2
HTAB C15 O2_$1
FMAP 2
PLAN 20
WGHT    0.048800    2.344700
FVAR       0.10557
MOLE   1
S1    5    0.329972    0.671488    0.685189    11.00000    0.03478    0.02792 =
         0.02088    0.00125    0.00929    0.00321
CL1   6    0.081677    0.416615    0.423739    11.00000    0.03000    0.03851 =
         0.05177   -0.01152    0.01449   -0.01287
F1    4    0.414144    0.838434    0.645994    11.00000    0.04297    0.03098 =
         0.05360   -0.00651    0.01992    0.00060
O1    3    0.484660    0.651847    0.498298    11.00000    0.02551    0.02454 =
         0.02294   -0.00214    0.00712   -0.00349
O2    3    0.297995    0.585828    0.710827    11.00000    0.05976    0.03111 =
         0.03560    0.00982    0.02430    0.00429
C1    1    0.370283    0.655731    0.590578    11.00000    0.02816    0.02249 =
         0.02001    0.00145    0.00671    0.00162
C2    1    0.318485    0.592955    0.528941    11.00000    0.02522    0.02207 =
         0.02196    0.00236    0.00710    0.00234
C3    1    0.220116    0.537263    0.514729    11.00000    0.02454    0.02623 =
         0.02787    0.00172    0.00959    0.00007
AFIX  43
H3    2    0.167683    0.534221    0.550809    11.00000   -1.20000
AFIX   0
C4    1    0.203540    0.487147    0.445596    11.00000    0.02233    0.02441 =
         0.03270    0.00012    0.00685   -0.00389
C5    1    0.279235    0.488689    0.391073    11.00000    0.02699    0.02424 =
         0.02611   -0.00305    0.00623   -0.00035
AFIX  43
H5    2    0.262703    0.452422    0.344270    11.00000   -1.20000
AFIX   0
C6    1    0.377863    0.542720    0.405033    11.00000    0.02512    0.02302 =
         0.02295    0.00090    0.00728    0.00147
C7    1    0.393246    0.593291    0.474550    11.00000    0.02263    0.02146 =
         0.02275    0.00148    0.00573   -0.00164
C8    1    0.468507    0.688936    0.569565    11.00000    0.02838    0.02236 =
         0.02030    0.00046    0.00496    0.00082
C9    1    0.558226    0.753894    0.603570    11.00000    0.03064    0.02301 =
         0.02123    0.00223    0.00416   -0.00297
C10   1    0.529750    0.827049    0.640498    11.00000    0.03707    0.02786 =
         0.02599    0.00215    0.00921   -0.00137
C11   1    0.612234    0.890183    0.670210    11.00000    0.05279    0.02577 =
         0.03005   -0.00238    0.00902   -0.00616
AFIX  43
H11   2    0.589146    0.939295    0.695400    11.00000   -1.20000
AFIX   0
C12   1    0.729737    0.880510    0.662559    11.00000    0.04477    0.03368 =
         0.03518   -0.00034    0.00261   -0.01457
AFIX  43
H12   2    0.788424    0.923123    0.682899    11.00000   -1.20000
AFIX   0
C13   1    0.761657    0.808760    0.625280    11.00000    0.03291    0.03898 =
         0.04519    0.00049    0.00610   -0.00937
AFIX  43
H13   2    0.842272    0.802502    0.619963    11.00000   -1.20000
AFIX   0
C14   1    0.677239    0.746119    0.595715    11.00000    0.03214    0.02913 =
         0.03528   -0.00158    0.00709   -0.00342
AFIX  43
H14   2    0.700162    0.697400    0.569857    11.00000   -1.20000
AFIX   0
C15   1    0.463166    0.547481    0.349857    11.00000    0.02866    0.03103 =
         0.02659   -0.00297    0.01191   -0.00074
AFIX 137
H15A  2    0.443709    0.502492    0.308271    11.00000   -1.50000
H15B  2    0.546530    0.540301    0.382898    11.00000   -1.50000
H15C  2    0.455019    0.602762    0.322335    11.00000   -1.50000
AFIX   0
C16   1    0.188557    0.724296    0.645582    11.00000    0.03578    0.03357 =
         0.04482    0.00152    0.01404    0.00794
AFIX 137
H16A  2    0.138164    0.690585    0.600795    11.00000   -1.50000
H16B  2    0.203299    0.780177    0.624448    11.00000   -1.50000
H16C  2    0.146753    0.731049    0.689811    11.00000   -1.50000
HKLF 4
REM  1257 IN C2/C
REM R1 =  0.0367 for   3105 Fo > 4sig(Fo)  and  0.0431 for all   3601 data
REM    192 parameters refined using      0 restraints
END
WGHT      0.0488      2.3464
REM Highest difference peak  0.430,  deepest hole -0.370,  1-sigma level  0.058
Q1    1   0.2970  0.6223  0.6770  11.00000  0.05    0.43
Q2    1   0.3540  0.5883  0.5021  11.00000  0.05    0.31
Q3    1   0.4229  0.5476  0.3766  11.00000  0.05    0.30
Q4    1   0.3990  0.6851  0.7418  11.00000  0.05    0.30
Q5    1   0.5169  0.7225  0.5917  11.00000  0.05    0.30
Q6    1   0.3602  0.6626  0.6331  11.00000  0.05    0.27
Q7    1   0.3805  0.5771  0.4308  11.00000  0.05    0.26
Q8    1   0.2857  0.5516  0.5266  11.00000  0.05    0.24
Q9    1   0.2449  0.4933  0.4190  11.00000  0.05    0.24
Q10   1   0.6175  0.7486  0.6079  11.00000  0.05    0.24
Q11   1   0.3989  0.5587  0.4531  11.00000  0.05    0.23
Q12   1   0.6064  0.7598  0.5880  11.00000  0.05    0.23
Q13   1   0.2595  0.7041  0.6643  11.00000  0.05    0.23
Q14   1   0.1983  0.5254  0.4717  11.00000  0.05    0.23
Q15   1   0.2314  0.4941  0.4943  11.00000  0.05    0.22
Q16   1   0.3376  0.5093  0.4065  11.00000  0.05    0.21
Q17   1   0.4433  0.6558  0.5956  11.00000  0.05    0.20
Q18   1   0.7130  0.7891  0.6013  11.00000  0.05    0.20
Q19   1   0.6825  0.8772  0.6855  11.00000  0.05    0.20
Q20   1   0.5435  0.7797  0.6321  11.00000  0.05    0.19
;
