# Supplementary material for: 5-Chloro-2-(2-fluoro­phen­yl)-7-methyl-3-methyl­sulfinyl-1-benzo­furan
Source: Acta Crystallogr Sect E Struct Rep Online. 2014 May 24;70(Pt 6):o706. doi: 10.1107/S1600536814011635 (PMC4051088; doi:10.1107/S1600536814011635)
Supplement: Supplementary file 2 [file e-70-0o706-Isup2.hkl]

# 
# h,k,l, Fc-squared, Fo-squared, sigma(Fo-squared) and status flag 
# 
data_I
_shelx_title ' 1257 IN C2/C' 
_shelx_refln_list_code          4 
_shelx_F_calc_maximum      319.45 
_exptl_crystal_F_000      1328.00 
_reflns_d_resolution_high  0.7492 
 
loop_ 
 _symmetry_equiv_pos_as_xyz 
 'x, y, z' 
 '-x, y, -z+1/2' 
 'x+1/2, y+1/2, z' 
 '-x+1/2, y+1/2, -z+1/2' 
 '-x, -y, -z' 
 'x, -y, z-1/2' 
 '-x+1/2, -y+1/2, -z' 
 'x+1/2, -y+1/2, z-1/2' 
 
_cell_length_a    11.3980 
_cell_length_b    15.7819 
_cell_length_c    16.7231 
_cell_angle_alpha  90.000 
_cell_angle_beta  104.370 
_cell_angle_gamma  90.000 
 
_shelx_F_squared_multiplier     1.000 
 
loop_ 
 _refln_index_h 
 _refln_index_k 
 _refln_index_l 
 _refln_F_squared_calc 
 _refln_F_squared_meas 
 _refln_F_squared_sigma 
 _refln_observed_status 
   2   0   0     7109.96     7450.23     65.98 o 
   4   0   0       60.84       55.78      3.72 o 
   6   0   0      226.70      277.29     10.02 o 
   8   0   0     4456.74     4391.10     73.73 o 
  10   0   0     1458.81     1273.17     31.69 o 
  12   0   0      423.46      483.59     25.38 o 
  14   0   0      209.98      238.68     35.89 o 
   1   1   0     2223.11     2262.78     15.91 o 
   3   1   0     2323.96     2613.75     19.76 o 
   5   1   0    13119.69    12723.72     82.48 o 
   7   1   0     8054.85     8499.65     60.90 o 
   9   1   0      116.65      107.26      7.16 o 
  11   1   0      384.20      370.99     13.67 o 
  13   1   0     1149.75     1094.72     35.25 o 
   0   2   0       35.45        0.00      4.04 o 
   2   2   0     2323.99     2654.79     20.95 o 
   4   2   0       93.29      112.21      4.03 o 
   6   2   0     8587.60     8785.28     63.79 o 
   8   2   0      185.14      198.00      7.22 o 
  10   2   0     1268.10     1280.10     22.93 o 
  12   2   0      774.34      760.27     26.23 o 
  14   2   0      662.75      769.55     41.11 o 
   1   3   0      626.96      742.32     14.03 o 
   3   3   0     8089.29     8172.10     58.92 o 
   5   3   0    15200.00    15874.39    117.66 o 
   7   3   0     2606.05     2757.80     31.98 o 
   9   3   0      882.46      854.37     18.93 o 
  11   3   0      244.68      239.71     14.90 o 
  13   3   0       28.31       25.99      9.78 o 
   0   4   0    13175.54    13460.67    218.89 o 
   2   4   0     8538.61     8867.46     81.57 o 
   4   4   0     4874.07     5358.35     41.53 o 
   6   4   0      476.93      438.83     14.60 o 
   8   4   0      780.06      714.71     14.98 o 
  10   4   0      430.32      390.15     17.56 o 
  12   4   0     1477.69     1480.00     41.37 o 
  14   4   0      108.40       75.91     13.75 o 
   1   5   0     5198.86     5168.15     59.61 o 
   3   5   0      163.43      230.12      5.92 o 
   5   5   0     2955.62     3278.69     30.58 o 
   7   5   0       63.42       53.56      5.22 o 
   9   5   0       62.17       68.90      7.39 o 
  11   5   0        1.54       -3.09     11.66 o 
  13   5   0     1395.28     1386.97     49.80 o 
   0   6   0      670.12      604.90     14.77 o 
   2   6   0       12.31        9.19      3.12 o 
   4   6   0     3801.69     4458.43     69.89 o 
   6   6   0     7550.00     7158.75     62.05 o 
   8   6   0     2060.13     2043.16     40.54 o 
  10   6   0      793.50      812.50     38.39 o 
  12   6   0      101.82       72.42     14.82 o 
  14   6   0       28.81       33.20     18.84 o 
   1   7   0     1823.54     1777.74     28.64 o 
   3   7   0      647.20      783.58     14.32 o 
   5   7   0      605.29      577.33     16.84 o 
   7   7   0       56.84       72.28      6.95 o 
   9   7   0      256.63      318.36     17.48 o 
  11   7   0      348.41      317.11     41.28 o 
  13   7   0      805.28      769.01     35.34 o 
   0   8   0     6966.98     7171.57    103.51 o 
   2   8   0     1667.10     1934.16     36.57 o 
   4   8   0      211.17      225.58      9.56 o 
   6   8   0       26.20       18.35      5.83 o 
   8   8   0      154.08      134.44     20.55 o 
  10   8   0      371.37      335.36     16.89 o 
  12   8   0      395.79      295.21     35.89 o 
   1   9   0     2414.19     2534.74     39.31 o 
   3   9   0     3836.50     3926.57     57.08 o 
   5   9   0     1737.07     1627.68     36.97 o 
   7   9   0     2077.61     1807.87     47.38 o 
   9   9   0      183.26      187.63     21.13 o 
  11   9   0       35.52       22.92     12.26 o 
  13   9   0      202.20      186.64     32.30 o 
   0  10   0       50.51       35.59      6.33 o 
   2  10   0     3583.52     3940.84     86.22 o 
   4  10   0        1.87       -1.03      4.26 o 
   6  10   0     1341.18     1246.21     51.21 o 
   8  10   0       40.67       20.69     10.98 o 
  10  10   0      736.25      653.93     38.37 o 
  12  10   0       43.93       46.66     21.54 o 
   1  11   0      587.29      537.68     48.27 o 
   3  11   0     6969.46     7179.59    106.30 o 
   5  11   0     6331.34     6115.55    100.96 o 
   7  11   0        0.43       15.25     16.15 o 
   9  11   0      277.24      330.29     28.03 o 
  11  11   0       30.18       28.48     17.05 o 
   0  12   0    22678.36    22032.58    353.74 o 
   2  12   0      154.24      209.47     39.03 o 
   4  12   0     1870.93     1862.84     41.36 o 
   6  12   0       38.98       36.62     13.63 o 
   8  12   0     3883.27     3488.69    141.77 o 
  10  12   0      387.88      296.11     46.66 o 
  12  12   0     1412.25     1644.75     87.04 o 
   1  13   0     1001.50      969.28     22.13 o 
   3  13   0      798.99      764.10     34.84 o 
   5  13   0     2267.26     2164.91     50.15 o 
   7  13   0      797.76      993.31     67.30 o 
   9  13   0      747.26      691.82     63.71 o 
  11  13   0      122.65      139.98     38.58 o 
   0  14   0     3806.28     3892.02     84.64 o 
   2  14   0      282.60      296.06     22.91 o 
   4  14   0      284.06      297.14     13.57 o 
   6  14   0      572.20      629.01     52.04 o 
   8  14   0        0.01      -12.56     12.56 o 
  10  14   0      184.84      151.64     38.58 o 
   1  15   0       29.55       24.99      5.49 o 
   3  15   0     1741.78     1676.15     72.68 o 
   5  15   0      144.65      144.57     31.85 o 
   7  15   0      665.27      751.94     61.02 o 
   9  15   0      820.34      853.33     72.68 o 
   0  16   0     1749.19     1586.42     54.74 o 
   2  16   0       24.96       17.95     12.56 o 
   4  16   0     1224.27     1224.81     66.40 o 
   6  16   0        4.51        0.19      8.29 o 
   8  16   0       14.20       38.27     14.40 o 
   1  17   0        3.84      -10.77     10.77 o 
   3  17   0      196.62      235.09     28.71 o 
   5  17   0      144.51      152.31     12.84 o 
   7  17   0       94.32       74.83     14.77 o 
   0  18   0        3.21        7.18      8.97 o 
   2  18   0      153.88      141.77     21.54 o 
   4  18   0      124.61      128.31     26.02 o 
   6  18   0      841.75     1008.29     36.34 o 
   1  19   0      275.60      281.75     25.12 o 
   3  19   0       86.11      111.26     22.43 o 
   5  19   0       47.81       95.11     26.02 o 
   0  20   0        8.43       -4.49      7.18 o 
   2  20   0      278.60      300.59     29.61 o 
   4  20   0        5.00        0.00     15.25 o 
 -13   1   1       78.80      105.30     15.58 o 
 -11   1   1     1585.88     1457.88     25.77 o 
  -9   1   1      134.32      114.69      6.77 o 
  -7   1   1     2167.05     2007.73     21.73 o 
  -5   1   1      845.90     1061.60     11.43 o 
  -3   1   1     2041.39     2149.12     16.06 o 
  -1   1   1    34145.86    29004.29    229.50 o 
   1   1   1    10619.06    11148.25     97.86 o 
   3   1   1     9857.67    10183.71     67.20 o 
   5   1   1     7530.73     7859.36     56.26 o 
   7   1   1      702.63      739.02     15.24 o 
   9   1   1     2496.98     2412.96     33.33 o 
  11   1   1      369.16      366.36     14.38 o 
  13   1   1      128.83      145.06     18.26 o 
 -14   2   1      216.00      237.45     18.71 o 
 -12   2   1     2753.41     2607.99     64.50 o 
 -10   2   1        0.52        2.88      5.48 o 
  -8   2   1     1649.40     1528.80     20.48 o 
  -6   2   1     8846.65     8971.42     61.27 o 
  -4   2   1      337.39      335.70      6.75 o 
  -2   2   1    17044.53    17791.12    120.00 o 
   0   2   1      927.16     1093.32     11.56 o 
   2   2   1    93723.77    79935.66   1068.72 o 
   4   2   1     8725.29     9013.43     76.73 o 
   6   2   1     4017.28     4201.58     33.62 o 
   8   2   1     4365.23     4329.77     45.12 o 
  10   2   1       48.54       44.07      6.34 o 
  12   2   1       30.03       22.19      8.47 o 
  14   2   1       92.80       88.48     13.72 o 
 -13   3   1       83.19       80.41     12.89 o 
 -11   3   1      258.93      283.07     14.14 o 
  -9   3   1     4401.35     4145.72     53.75 o 
  -7   3   1     1094.74     1076.37     21.32 o 
  -5   3   1      354.17      363.36     10.05 o 
  -3   3   1    17140.35    17671.49    120.32 o 
  -1   3   1      251.82      210.57      5.71 o 
   1   3   1    14692.75    15931.77    194.27 o 
   3   3   1     2113.84     2576.83     22.43 o 
   5   3   1     8258.82     9194.20     72.17 o 
   7   3   1     1055.67     1031.36     17.07 o 
   9   3   1       23.68       24.60      5.96 o 
  11   3   1      762.12      804.32     25.95 o 
  13   3   1        6.86       18.08      9.10 o 
 -14   4   1      382.08      433.28     34.66 o 
 -12   4   1       65.52       41.25      9.75 o 
 -10   4   1      458.60      494.92     17.87 o 
  -8   4   1     6034.83     6177.94     59.58 o 
  -6   4   1    17308.22    17811.64    132.30 o 
  -4   4   1    12371.64    13034.04     97.12 o 
  -2   4   1    14141.02    14424.45    119.76 o 
   0   4   1      273.74      236.98      5.34 o 
   2   4   1     9768.92    10896.90    109.05 o 
   4   4   1        0.83       22.71      2.31 o 
   6   4   1     4538.42     4110.25     43.33 o 
   8   4   1     5280.46     5011.74     54.90 o 
  10   4   1     3398.15     3291.17     63.02 o 
  12   4   1        7.31        3.59      8.29 o 
  14   4   1      520.69      590.07     28.76 o 
 -13   5   1      101.53      103.45     20.64 o 
 -11   5   1      125.79      120.92     13.30 o 
  -9   5   1     1582.45     1520.22     28.35 o 
  -7   5   1     1037.65     1086.96     18.93 o 
  -5   5   1        0.73        6.61      2.18 o 
  -3   5   1     2267.13     2352.46     36.32 o 
  -1   5   1    32953.63    33026.75    323.47 o 
   1   5   1    10019.06    10601.00    111.79 o 
   3   5   1    19699.34    20500.25    182.44 o 
   5   5   1      595.95      632.68     10.72 o 
   7   5   1      412.55      521.98     11.79 o 
   9   5   1       77.75       39.05      6.35 o 
  11   5   1     1082.41     1192.22     47.56 o 
  13   5   1      116.80      112.65     18.07 o 
 -14   6   1       80.11       90.63     23.33 o 
 -12   6   1       90.71       94.07     15.71 o 
 -10   6   1        0.04       -5.00      5.00 o 
  -8   6   1      332.34      336.78     13.85 o 
  -6   6   1       34.16       35.67      3.42 o 
  -4   6   1     2834.02     3347.02     41.36 o 
  -2   6   1     5080.71     5222.54     60.03 o 
   0   6   1     1520.86     1524.30     17.89 o 
   2   6   1      340.69      302.22     14.34 o 
   4   6   1     3023.10     3763.91     46.54 o 
   6   6   1      107.45      113.69      7.61 o 
   8   6   1     1642.28     1427.06     32.76 o 
  10   6   1      263.15      256.99     17.41 o 
  12   6   1       42.21       51.82     13.92 o 
 -13   7   1      293.36      342.73     24.77 o 
 -11   7   1      475.41      504.89     26.05 o 
  -9   7   1      978.27     1020.08     27.69 o 
  -7   7   1      369.93      361.04     21.28 o 
  -5   7   1       37.11       51.89      5.22 o 
  -3   7   1     5374.68     6579.60     67.14 o 
  -1   7   1    10512.12    10368.75    112.57 o 
   1   7   1      999.28     1152.42     18.01 o 
   3   7   1    11226.58    11540.89    110.78 o 
   5   7   1      128.33      162.40      8.40 o 
   7   7   1       78.23       92.31      9.07 o 
   9   7   1      810.06      800.56     26.51 o 
  11   7   1     1326.17     1385.95     44.62 o 
  13   7   1       20.31        7.53     11.86 o 
 -12   8   1       45.79       32.30     17.95 o 
 -10   8   1      212.81      187.22     13.82 o 
  -8   8   1     8827.87     9185.77    146.82 o 
  -6   8   1     1858.50     1871.89     38.10 o 
  -4   8   1     2972.69     2818.03     39.61 o 
  -2   8   1     9867.88     9678.77    121.51 o 
   0   8   1     1645.92     1660.48     23.23 o 
   2   8   1       10.53       12.36      4.63 o 
   4   8   1     1452.92     1253.99     22.12 o 
   6   8   1     1552.19     1620.73     41.50 o 
   8   8   1     3569.38     3619.37     75.48 o 
  10   8   1     2240.14     2141.61     68.77 o 
  12   8   1       45.46       80.76     23.33 o 
 -13   9   1      396.33      296.11     38.58 o 
 -11   9   1       32.20       22.22     29.61 o 
  -9   9   1        0.26       12.00      9.92 o 
  -7   9   1     4943.66     4552.46     85.52 o 
  -5   9   1      222.68      212.78      8.61 o 
  -3   9   1     3922.35     3630.49     58.99 o 
  -1   9   1      132.33      101.36     10.22 o 
   1   9   1      137.69      208.10     10.36 o 
   3   9   1     1179.38     1168.90     21.16 o 
   5   9   1     5753.20     5547.10    127.31 o 
   7   9   1      357.17      269.36     19.01 o 
   9   9   1       54.83      139.64     18.43 o 
  11   9   1      174.15      132.22     20.88 o 
 -12  10   1      511.53      581.45     49.35 o 
 -10  10   1     1007.04     1027.86     56.08 o 
  -8  10   1      260.99      243.19     22.64 o 
  -6  10   1     2605.82     2488.36     75.85 o 
  -4  10   1      784.51      868.10     25.21 o 
  -2  10   1     1514.24     1544.12     37.17 o 
   0  10   1     4526.24     4552.38     61.74 o 
   2  10   1     7466.33     7394.16    105.73 o 
   4  10   1      970.50     1102.12     29.62 o 
   6  10   1       48.25       15.81      9.92 o 
   8  10   1      338.33      459.34     53.84 o 
  10  10   1      144.67      131.71     20.26 o 
  12  10   1      131.21      169.59     31.41 o 
 -11  11   1     1063.06     1121.64     52.39 o 
  -9  11   1      103.24       79.64     17.03 o 
  -7  11   1       20.03       -2.69     14.36 o 
  -5  11   1        2.28       14.41     10.80 o 
  -3  11   1     3594.57     3412.32     95.36 o 
  -1  11   1     3731.58     3737.93     68.87 o 
   1  11   1       83.04       97.16      6.67 o 
   3  11   1      222.61      205.45      9.55 o 
   5  11   1     1063.64      951.95     30.52 o 
   7  11   1      395.37      407.37     43.07 o 
   9  11   1     1223.67     1317.62     86.14 o 
  11  11   1       49.52       39.57     16.59 o 
 -12  12   1      721.79      894.61     62.81 o 
 -10  12   1      234.65      235.09     43.97 o 
  -8  12   1      317.54      278.16     41.28 o 
  -6  12   1      113.73       92.58     18.37 o 
  -4  12   1      164.41      155.89     11.10 o 
  -2  12   1      974.55      864.53     32.26 o 
   0  12   1       46.58       66.26     10.49 o 
   2  12   1      598.78      616.40     18.27 o 
   4  12   1      182.02      174.06     12.28 o 
   6  12   1      161.83      177.66     30.51 o 
   8  12   1       54.22       73.58     26.92 o 
  10  12   1      133.46      162.41     36.79 o 
 -11  13   1        0.72      -17.95     19.74 o 
  -9  13   1      517.54      462.11     53.84 o 
  -7  13   1       58.14       61.91     23.33 o 
  -5  13   1       66.93       43.66      9.40 o 
  -3  13   1     2771.27     2690.92     76.27 o 
  -1  13   1     2395.60     2438.75     62.84 o 
   1  13   1     2783.05     2821.12     46.21 o 
   3  13   1     1081.53     1085.77     22.55 o 
   5  13   1     4189.78     4054.68    105.14 o 
   7  13   1        0.06       22.43     17.95 o 
   9  13   1     1073.32     1179.05     81.65 o 
  11  13   1      111.92      134.59     37.69 o 
 -10  14   1       96.02      103.19     34.99 o 
  -8  14   1      570.34      427.11     50.25 o 
  -6  14   1      114.36       55.63     22.43 o 
  -4  14   1        3.59        7.48      5.62 o 
  -2  14   1       35.29       35.29     17.95 o 
   0  14   1     4563.47     4401.62     65.82 o 
   2  14   1     7515.97     7461.31    111.14 o 
   4  14   1        0.65       -0.16      4.38 o 
   6  14   1      148.30      173.29     17.76 o 
   8  14   1        7.19       10.77     17.95 o 
  10  14   1      339.46      227.02     43.07 o 
  -9  15   1      987.45     1039.07     78.96 o 
  -7  15   1      130.07       68.19     26.02 o 
  -5  15   1      155.52      195.61     30.51 o 
  -3  15   1        3.77        8.97     11.66 o 
  -1  15   1      472.19      505.24     19.18 o 
   1  15   1      422.00      413.68     20.46 o 
   3  15   1      396.04      434.55     13.52 o 
   5  15   1      239.34      229.07     17.39 o 
   7  15   1        6.56        8.57     11.21 o 
   9  15   1        0.18      -14.36     16.15 o 
  -8  16   1      192.95      132.80     35.89 o 
  -6  16   1      763.98      952.03     66.40 o 
  -4  16   1      542.08      560.81     44.86 o 
  -2  16   1      972.04      938.57     50.25 o 
   0  16   1      496.12      512.25     18.97 o 
   2  16   1      658.18      659.51     40.38 o 
   4  16   1       16.47        9.27      6.42 o 
   6  16   1     2171.29     2202.59     60.87 o 
   8  16   1      827.82     1018.86     45.22 o 
  -7  17   1        0.18        5.43     13.91 o 
  -5  17   1       18.49       37.69     20.64 o 
  -3  17   1       16.04        9.87     12.56 o 
  -1  17   1     3941.95     4116.80    120.24 o 
   1  17   1     2246.31     2138.93     60.12 o 
   3  17   1      404.37      406.48     35.89 o 
   5  17   1      283.90      326.04     19.39 o 
   7  17   1       13.00        8.50     10.56 o 
  -6  18   1      820.50      807.57     62.81 o 
  -4  18   1       60.40       79.86     22.43 o 
  -2  18   1      216.22      238.68     26.92 o 
   0  18   1      377.13      405.20     18.01 o 
   2  18   1      153.57      104.09     18.84 o 
   4  18   1       53.27       25.12     16.15 o 
   6  18   1      173.22      192.87     49.80 o 
  -5  19   1      100.94       87.04     26.02 o 
  -3  19   1       27.76       27.82     17.05 o 
  -1  19   1       33.48       67.30     16.15 o 
   1  19   1      935.73      956.52     44.86 o 
   3  19   1      530.90      590.42     42.17 o 
   5  19   1       44.67       78.06     24.23 o 
  -4  20   1      475.03      506.08     45.76 o 
  -2  20   1      623.85      585.94     41.28 o 
   0  20   1       29.21       45.05      7.91 o 
   2  20   1       28.65       39.48     16.15 o 
   4  20   1      690.60      686.43     51.15 o 
 -14   0   2      205.14      227.91     34.99 o 
 -12   0   2       29.49       15.09      8.13 o 
 -10   0   2    12012.12    11902.59    148.22 o 
  -8   0   2     2774.92     2692.02     34.65 o 
  -6   0   2      149.32       59.98      4.92 o 
  -4   0   2        0.91        1.93      1.78 o 
  -2   0   2     1362.41     1370.56     13.68 o 
   0   0   2    22682.46    21490.65    720.74 o 
   2   0   2    22958.88    22846.46    238.83 o 
   4   0   2     1411.40     1453.11     22.27 o 
   6   0   2     3642.87     3601.85     47.20 o 
   8   0   2       25.08       12.65      5.77 o 
  10   0   2     1051.82     1083.84     32.50 o 
  12   0   2       75.02       75.09     12.92 o 
  14   0   2     1231.95     1286.72     76.27 o 
 -13   1   2      743.64      765.42     31.93 o 
 -11   1   2       12.14        4.55      4.49 o 
  -9   1   2      400.31      433.23     14.78 o 
  -7   1   2      624.05      634.38      9.67 o 
  -5   1   2      818.88      716.13      9.39 o 
  -3   1   2    33581.10    32776.30    223.21 o 
  -1   1   2       98.80       71.58      2.39 o 
   1   1   2       76.04       94.69      2.13 o 
   3   1   2     2871.25     3086.09     25.24 o 
   5   1   2     9961.83    10300.74     75.48 o 
   7   1   2    10146.58    10724.04     81.65 o 
   9   1   2     3095.19     3076.96     39.65 o 
  11   1   2       42.38       46.22      7.08 o 
  13   1   2       79.66       77.82     12.66 o 
 -14   2   2      287.14      309.15     20.92 o 
 -12   2   2       13.07       -6.73      6.73 o 
 -10   2   2     3856.65     3793.31     41.73 o 
  -8   2   2      134.59      132.03      5.29 o 
  -6   2   2     2997.47     3728.08     29.58 o 
  -4   2   2     1713.43     1684.36     16.28 o 
  -2   2   2     8433.74     8963.11     62.16 o 
   0   2   2    10003.94    10284.41     71.67 o 
   2   2   2     8669.54     9004.26     62.26 o 
   4   2   2     1625.71     1800.08     17.64 o 
   6   2   2      553.98      627.40      9.85 o 
   8   2   2      859.06      790.00     15.48 o 
  10   2   2      748.49      750.14     24.50 o 
  12   2   2      234.03      241.72     17.90 o 
  14   2   2       24.57       38.00     13.37 o 
 -13   3   2       90.61      114.22     14.04 o 
 -11   3   2      672.75      615.79     18.72 o 
  -9   3   2        1.23        2.64      5.70 o 
  -7   3   2     5551.51     5518.71     49.93 o 
  -5   3   2     1878.50     1970.67     19.51 o 
  -3   3   2    17017.69    16909.34    115.49 o 
  -1   3   2    15855.97    16288.58    112.12 o 
   1   3   2   102049.96    84912.30   1112.99 o 
   3   3   2      593.66      579.61      8.20 o 
   5   3   2      384.67      616.91     10.60 o 
   7   3   2     1148.80      994.08     29.75 o 
   9   3   2     6797.56     6782.54     92.55 o 
  11   3   2       30.17       30.49      9.37 o 
  13   3   2        6.27       14.81      9.23 o 
 -14   4   2       77.71       73.08     16.61 o 
 -12   4   2      213.11      213.44     13.57 o 
 -10   4   2     2345.57     2275.84     40.26 o 
  -8   4   2      897.18      821.38     15.75 o 
  -6   4   2      820.70      825.49     12.96 o 
  -4   4   2       70.63       84.74      3.62 o 
  -2   4   2     1712.77     1849.90     19.81 o 
   0   4   2     1400.18     1552.27     17.59 o 
   2   4   2    71327.02    65839.73    639.05 o 
   4   4   2      531.58      598.15      8.60 o 
   6   4   2      441.20      534.35     11.99 o 
   8   4   2      242.26      236.44     10.65 o 
  10   4   2      703.65      744.82     26.93 o 
  12   4   2      163.70      165.70     16.13 o 
  14   4   2        3.98       17.05     19.74 o 
 -13   5   2      284.99      255.88     25.12 o 
 -11   5   2      694.90      742.86     28.32 o 
  -9   5   2       19.85       -1.25      5.28 o 
  -7   5   2     2596.49     2485.35     31.89 o 
  -5   5   2     1089.72     1100.53     15.55 o 
  -3   5   2      132.97      125.97      4.89 o 
  -1   5   2        5.75       10.80      1.99 o 
   1   5   2      513.30      460.08     14.02 o 
   3   5   2    22850.87    24259.09    214.77 o 
   5   5   2      170.43      116.50      9.10 o 
   7   5   2        6.46       12.76      3.60 o 
   9   5   2        4.75        0.62      5.03 o 
  11   5   2      799.62      806.88     35.81 o 
  13   5   2     1280.80     1213.10     46.90 o 
 -14   6   2      765.59      867.96     39.84 o 
 -12   6   2     3219.59     3233.92     95.11 o 
 -10   6   2      265.62      265.40     14.41 o 
  -8   6   2        8.56       -1.79      7.09 o 
  -6   6   2     1248.50     1334.04     16.48 o 
  -4   6   2    24072.75    24744.66    191.37 o 
  -2   6   2    11264.32    12280.22    129.46 o 
   0   6   2     1751.69     1673.57     19.92 o 
   2   6   2     6916.30     7324.24     72.08 o 
   4   6   2     1628.83     1897.62     26.96 o 
   6   6   2       61.59       62.08      5.22 o 
   8   6   2     6383.11     6154.85     94.07 o 
  10   6   2        8.21        8.08      7.61 o 
  12   6   2      927.67      982.44     40.11 o 
 -13   7   2      208.99      184.90     27.37 o 
 -11   7   2      332.48      334.30     21.78 o 
  -9   7   2      140.02      117.72     11.83 o 
  -7   7   2        0.59        0.74      3.65 o 
  -5   7   2        0.60        5.55      2.85 o 
  -3   7   2      589.88      665.95     12.83 o 
  -1   7   2     4911.89     5231.09     50.71 o 
   1   7   2     1094.96     1083.32     18.15 o 
   3   7   2    13453.33    14361.22    123.90 o 
   5   7   2      310.35      333.56     12.05 o 
   7   7   2      657.95      576.50     17.62 o 
   9   7   2      279.47      202.12     30.82 o 
  11   7   2      333.15      346.55     22.64 o 
  13   7   2      668.73      673.60     56.53 o 
 -12   8   2      117.25       70.89     22.43 o 
 -10   8   2      859.57      954.26     39.24 o 
  -8   8   2     1058.40      940.20     34.07 o 
  -6   8   2     6594.47     6381.25     88.71 o 
  -4   8   2      265.99      263.15     10.97 o 
  -2   8   2     3554.33     3810.36     52.08 o 
   0   8   2      701.73      682.80     12.20 o 
   2   8   2    14670.14    14930.67    140.45 o 
   4   8   2      300.20      332.20     11.82 o 
   6   8   2       72.91       77.49     13.61 o 
   8   8   2        4.05        4.78     10.64 o 
  10   8   2      791.14      805.66     61.02 o 
  12   8   2      383.52      430.70     43.07 o 
 -13   9   2      183.54      153.44     31.41 o 
 -11   9   2       13.38        6.16     11.27 o 
  -9   9   2      145.57      174.37     20.91 o 
  -7   9   2      864.68      889.47     32.19 o 
  -5   9   2      204.15      214.28     14.73 o 
  -3   9   2    11797.32    12273.93    146.20 o 
  -1   9   2      163.24      140.00      5.22 o 
   1   9   2      292.21      278.53     10.09 o 
   3   9   2      651.71      602.29     13.26 o 
   5   9   2     2168.39     2022.19     38.28 o 
   7   9   2     1125.11     1038.48     38.42 o 
   9   9   2      933.67     1019.39     43.52 o 
  11   9   2       68.79       84.35     22.43 o 
 -12  10   2        6.83        7.18     16.15 o 
 -10  10   2      144.12      136.88     20.58 o 
  -8  10   2     1199.33     1223.63     47.42 o 
  -6  10   2     2843.62     2912.76     83.77 o 
  -4  10   2     1772.39     1797.73     35.34 o 
  -2  10   2      336.35      409.08     18.42 o 
   0  10   2        9.16       19.03      4.24 o 
   2  10   2      144.44      150.52      9.84 o 
   4  10   2      265.07      207.97     13.60 o 
   6  10   2      250.49      236.55     23.74 o 
   8  10   2      130.60      160.94     19.38 o 
  10  10   2       11.96        4.49     10.56 o 
  12  10   2      221.51      253.04     35.89 o 
 -11  11   2      640.78      699.03     42.46 o 
  -9  11   2     1011.65     1005.60     58.77 o 
  -7  11   2     1748.56     1677.64     64.34 o 
  -5  11   2      215.21      234.98     24.56 o 
  -3  11   2     1799.62     1506.67     44.18 o 
  -1  11   2     1316.83     1233.31     24.07 o 
   1  11   2      194.18      183.65      9.77 o 
   3  11   2      148.96      175.99      9.48 o 
   5  11   2      746.82      782.46     53.39 o 
   7  11   2     1726.32     1764.98     88.83 o 
   9  11   2     2566.72     2526.32     78.96 o 
  11  11   2      163.82      155.31     23.40 o 
 -12  12   2        4.45      -11.61     11.61 o 
 -10  12   2     1273.69     1135.08     83.45 o 
  -8  12   2      541.00      460.31     51.15 o 
  -6  12   2      435.96      488.81     51.59 o 
  -4  12   2       13.80       20.92      7.05 o 
  -2  12   2     2158.94     2203.65     51.74 o 
   0  12   2       59.76       75.07      6.75 o 
   2  12   2    15872.40    15460.60    207.10 o 
   4  12   2       70.44       52.12      6.86 o 
   6  12   2     1774.53     1715.63     84.35 o 
   8  12   2      214.38      149.85     32.30 o 
  10  12   2      113.73       82.55     28.71 o 
 -11  13   2      417.45      340.08     52.94 o 
  -9  13   2       95.60       86.14     30.51 o 
  -7  13   2       12.18       23.33     17.95 o 
  -5  13   2     3964.84     3758.30     71.53 o 
  -3  13   2      866.46      789.30     37.26 o 
  -1  13   2      384.43      396.62     17.10 o 
   1  13   2      879.62      867.68     29.40 o 
   3  13   2       14.47       12.98      4.67 o 
   5  13   2      671.53      631.48     29.03 o 
   7  13   2     1576.25     1619.62     87.04 o 
   9  13   2      803.94      768.98     66.40 o 
  11  13   2       96.02      124.72     36.79 o 
 -10  14   2      126.78      147.16     40.38 o 
  -8  14   2       63.56      120.24     32.30 o 
  -6  14   2      141.59      163.31     30.51 o 
  -4  14   2     2226.68     2114.93     88.83 o 
  -2  14   2      144.34      161.56     15.55 o 
   0  14   2      527.85      523.84     23.31 o 
   2  14   2     1268.01     1274.63     31.38 o 
   4  14   2     1096.89     1079.43     32.04 o 
   6  14   2      304.09      324.50     23.03 o 
   8  14   2      333.43      413.30     81.65 o 
  10  14   2       33.77       18.67     15.73 o 
  -9  15   2      177.06      131.90     36.79 o 
  -7  15   2     1200.90     1275.06     80.76 o 
  -5  15   2       21.96        6.52      6.33 o 
  -3  15   2      499.46      465.70     37.69 o 
  -1  15   2      331.29      323.27     13.13 o 
   1  15   2      623.50      589.97     20.39 o 
   3  15   2        2.83        6.28      4.71 o 
   5  15   2     1135.97     1136.28     39.22 o 
   7  15   2     1077.68      964.88     41.61 o 
   9  15   2        2.94       13.13     13.54 o 
  -8  16   2      895.30      829.10     69.99 o 
  -6  16   2       30.43       10.77     17.95 o 
  -4  16   2      275.06      208.17     30.51 o 
  -2  16   2      622.70      638.88     42.17 o 
   0  16   2      709.05      701.83     63.84 o 
   2  16   2     1011.44      950.77     22.39 o 
   4  16   2        0.13       -5.53      5.53 o 
   6  16   2       61.30       81.37     14.77 o 
   8  16   2        6.50        0.24     10.45 o 
  -7  17   2      665.02      760.91     64.61 o 
  -5  17   2      300.45      297.01     38.58 o 
  -3  17   2      270.11      256.63     31.41 o 
  -1  17   2      972.35      957.42     48.45 o 
   1  17   2      188.45      218.79     14.55 o 
   3  17   2      983.80      975.26     48.90 o 
   5  17   2       66.78       71.49     15.70 o 
   7  17   2      598.86      572.15     80.31 o 
  -6  18   2      131.68      187.54     34.99 o 
  -4  18   2      851.92      847.95     57.43 o 
  -2  18   2        4.63        1.79     11.66 o 
   0  18   2     2165.40     2162.16     49.19 o 
   2  18   2       58.25       70.68      9.46 o 
   4  18   2       60.65       39.41     25.57 o 
   6  18   2      139.95      171.77     17.76 o 
  -5  19   2       48.58       58.32     23.33 o 
  -3  19   2      210.91      221.63     30.51 o 
  -1  19   2      340.84      393.91     32.30 o 
   1  19   2      247.76      255.50     15.71 o 
   3  19   2       11.43       10.77     12.56 o 
   5  19   2      341.19      342.28     19.39 o 
  -4  20   2        0.20       -8.97     14.36 o 
  -2  20   2      160.29      172.28     26.92 o 
   0  20   2      978.92     1041.74     30.28 o 
   2  20   2      651.25      671.18     42.17 o 
   4  20   2       56.67       38.58     20.64 o 
 -13   1   3      640.09      576.34     25.21 o 
 -11   1   3       63.67       60.33      6.31 o 
  -9   1   3     1731.01     1756.14     23.45 o 
  -7   1   3      126.73      122.97      4.62 o 
  -5   1   3    11222.69    12321.92     79.83 o 
  -3   1   3     1778.50     1897.50     14.35 o 
  -1   1   3        6.18        3.35      0.77 o 
   1   1   3     5754.40     5762.99     40.90 o 
   3   1   3     4396.30     4312.72     36.04 o 
   5   1   3     4032.62     3858.60     35.82 o 
   7   1   3     2892.21     2765.26     29.18 o 
   9   1   3     3024.45     3066.88     45.52 o 
  11   1   3     2051.42     2086.29     39.94 o 
  13   1   3      125.68      153.08     15.51 o 
 -14   2   3      382.07      373.25     22.43 o 
 -12   2   3      797.64      744.21     20.97 o 
 -10   2   3       56.42       40.15      6.93 o 
  -8   2   3     2773.47     2608.22     25.26 o 
  -6   2   3     4494.97     4393.47     32.28 o 
  -4   2   3     3543.09     3486.75     29.73 o 
  -2   2   3     1079.49     1113.99     11.84 o 
   0   2   3     1644.82     1664.51     13.67 o 
   2   2   3     7660.44     7913.85     55.79 o 
   4   2   3    13379.72    13366.29     93.07 o 
   6   2   3      383.44      280.38      7.42 o 
   8   2   3      169.90      140.87      7.64 o 
  10   2   3      107.87      101.13      8.28 o 
  12   2   3        9.63        3.83      7.74 o 
  14   2   3      162.37      142.67     25.12 o 
 -13   3   3        2.45       -2.64      6.55 o 
 -11   3   3      104.33      104.15      9.23 o 
  -9   3   3        5.60       17.86      6.43 o 
  -7   3   3     2187.31     2098.54     25.16 o 
  -5   3   3      295.15      267.76      8.41 o 
  -3   3   3      360.27      375.31      6.34 o 
  -1   3   3     9923.07    10490.74     77.66 o 
   1   3   3    70203.57    63996.52    735.28 o 
   3   3   3     1159.27     1260.86     12.57 o 
   5   3   3     7089.84     7260.81     94.36 o 
   7   3   3     5082.11     5127.93     81.38 o 
   9   3   3      160.34      131.52     11.65 o 
  11   3   3      819.39      753.50     28.78 o 
  13   3   3      254.24      275.66     20.32 o 
 -14   4   3      344.50      347.50     22.38 o 
 -12   4   3     3741.79     3603.44     55.89 o 
 -10   4   3     1564.53     1504.23     42.94 o 
  -8   4   3       32.08       42.28      4.66 o 
  -6   4   3     8747.32     9118.81     74.89 o 
  -4   4   3     4269.07     3959.00     34.91 o 
  -2   4   3        4.14       20.08      3.63 o 
   0   4   3     5007.20     4975.39     42.99 o 
   2   4   3      193.67      143.21      4.09 o 
   4   4   3     3257.95     3692.21     30.86 o 
   6   4   3      558.23      567.01     12.79 o 
   8   4   3     5702.83     5617.12     72.57 o 
  10   4   3     1925.94     1864.35     45.21 o 
  12   4   3     1185.87     1246.32     38.96 o 
 -13   5   3       20.23       16.73     11.73 o 
 -11   5   3      935.68      907.96     39.15 o 
  -9   5   3     6253.44     5830.68     79.45 o 
  -7   5   3       64.99       35.74      5.47 o 
  -5   5   3        0.43        0.15      2.01 o 
  -3   5   3       45.27       57.40      3.61 o 
  -1   5   3     1081.31     1211.33     14.33 o 
   1   5   3    18244.73    18920.70    154.92 o 
   3   5   3      142.60      149.13      6.04 o 
   5   5   3     9959.01    10135.77     77.37 o 
   7   5   3      395.51      409.62     11.09 o 
   9   5   3       63.18       49.99      8.33 o 
  11   5   3     1431.82     1349.08     44.73 o 
  13   5   3        0.24       -6.20      9.50 o 
 -14   6   3        0.30       -5.61     11.09 o 
 -12   6   3       55.55       27.14     11.73 o 
 -10   6   3       52.47       57.00      8.91 o 
  -8   6   3     2431.44     2359.49     39.65 o 
  -6   6   3       56.42       68.81      4.11 o 
  -4   6   3       27.25       44.38      3.46 o 
  -2   6   3      514.92      500.08      8.89 o 
   0   6   3        1.51        4.20      1.39 o 
   2   6   3        6.52        4.00      2.63 o 
   4   6   3     3646.09     3952.31     40.89 o 
   6   6   3      122.62      160.39      7.56 o 
   8   6   3        7.37        4.76      5.69 o 
  10   6   3       56.03       26.33     16.60 o 
  12   6   3       30.05       13.41     11.09 o 
 -13   7   3      170.77      170.19     28.71 o 
 -11   7   3      758.42      786.87     27.82 o 
  -9   7   3     2748.57     2695.65     44.59 o 
  -7   7   3     1267.37     1278.79     28.07 o 
  -5   7   3      504.35      715.40     13.71 o 
  -3   7   3      227.80      318.64      9.11 o 
  -1   7   3     3285.07     3713.45     38.19 o 
   1   7   3     7690.95     7856.33     86.82 o 
   3   7   3    10833.48    11503.90     95.55 o 
   5   7   3     9601.20     9846.39    108.62 o 
   7   7   3        0.44       -3.61      3.61 o 
   9   7   3       59.04       77.40     10.21 o 
  11   7   3       75.88      105.61     15.26 o 
 -12   8   3     2243.73     2317.40     81.65 o 
 -10   8   3      163.76      158.33     12.62 o 
  -8   8   3        0.66       -3.69      6.32 o 
  -6   8   3      344.28      371.20     14.39 o 
  -4   8   3    11044.86    11063.03    118.05 o 
  -2   8   3    11534.92    12172.52    118.02 o 
   0   8   3     2930.43     2556.86     29.95 o 
   2   8   3      245.00      211.51     10.13 o 
   4   8   3      410.11      446.49     12.92 o 
   6   8   3      619.36      614.64     24.75 o 
   8   8   3     2411.82     2542.86     70.62 o 
  10   8   3      688.49      720.43     38.79 o 
  12   8   3      518.95      583.24     51.15 o 
 -13   9   3      698.65      684.64     54.74 o 
 -11   9   3      181.22      202.08     24.40 o 
  -9   9   3       79.49       85.66     27.37 o 
  -7   9   3     1355.71     1411.32     59.04 o 
  -5   9   3     1482.18     1553.80     29.04 o 
  -3   9   3     3795.41     3866.77     47.47 o 
  -1   9   3     6599.51     6721.76     68.46 o 
   1   9   3     1893.35     1901.32     32.87 o 
   3   9   3       72.70       83.05      6.06 o 
   5   9   3     1937.78     2085.92     47.19 o 
   7   9   3     3195.67     3178.38     68.01 o 
   9   9   3       57.23       37.80     12.72 o 
  11   9   3      742.93      710.66     52.94 o 
 -12  10   3        0.20       15.25     16.15 o 
 -10  10   3      408.04      385.27     30.60 o 
  -8  10   3     2086.25     2360.86    151.64 o 
  -6  10   3     4017.57     3733.49     98.19 o 
  -4  10   3     1544.05     1492.38     31.22 o 
  -2  10   3     2673.64     2804.72     39.59 o 
   0  10   3       26.17       19.18      3.75 o 
   2  10   3     7372.49     6727.37    100.30 o 
   4  10   3     7825.22     7717.28    121.35 o 
   6  10   3      457.21      570.36     34.05 o 
   8  10   3     1335.68     1291.47     48.89 o 
  10  10   3      740.80      734.01     40.75 o 
  12  10   3      302.02      362.51     41.28 o 
 -11  11   3       15.16        9.91     13.28 o 
  -9  11   3      638.50      667.36     37.71 o 
  -7  11   3      970.14      944.26     47.47 o 
  -5  11   3      127.64      173.26     13.55 o 
  -3  11   3      254.34      315.81     12.56 o 
  -1  11   3     3601.09     3459.30     44.14 o 
   1  11   3     5289.54     5150.45     79.70 o 
   3  11   3      357.67      325.31     13.37 o 
   5  11   3      239.68      282.73     17.92 o 
   7  11   3        5.73       -0.90     12.56 o 
   9  11   3       25.52        4.66     11.37 o 
  11  11   3      336.32      291.25     29.54 o 
 -12  12   3      160.87      227.07     36.79 o 
 -10  12   3      238.25      289.83     46.66 o 
  -8  12   3      279.30      206.38     38.58 o 
  -6  12   3       70.65       85.77     18.01 o 
  -4  12   3      549.71      566.34     20.55 o 
  -2  12   3      114.96      103.53      7.13 o 
   0  12   3       46.00       59.58      6.45 o 
   2  12   3      758.93      641.37     21.45 o 
   4  12   3       45.83       48.81      8.78 o 
   6  12   3        0.06       10.06     11.66 o 
   8  12   3       36.77       18.71     12.26 o 
  10  12   3       59.12        6.28     18.84 o 
 -11  13   3        3.45       50.25     28.71 o 
  -9  13   3        5.13      -14.36     14.36 o 
  -7  13   3       20.71        8.08     15.25 o 
  -5  13   3     1487.56     1451.72     46.21 o 
  -3  13   3      974.22      911.07     40.72 o 
  -1  13   3      406.15      354.85     13.86 o 
   1  13   3      666.93      663.02     21.23 o 
   3  13   3       26.44       27.71      5.60 o 
   5  13   3       99.74      142.56     32.30 o 
   7  13   3      160.11      169.87     20.44 o 
   9  13   3      409.38      418.37     33.59 o 
 -10  14   3      480.62      428.91     57.43 o 
  -8  14   3      524.69      444.16     52.04 o 
  -6  14   3      420.90      400.19     44.86 o 
  -4  14   3       92.11      104.19      9.09 o 
  -2  14   3      112.23      132.36     14.70 o 
   0  14   3     1153.88     1119.94     26.84 o 
   2  14   3     1169.82     1129.71     25.19 o 
   4  14   3     1372.84     1372.27     42.24 o 
   6  14   3      762.41      804.36     35.98 o 
   8  14   3      462.54      525.24     34.62 o 
  10  14   3        6.62       -7.14     13.63 o 
  -9  15   3      667.71      665.79     66.40 o 
  -7  15   3     2890.65     2830.97    126.52 o 
  -5  15   3      211.94      200.01     22.43 o 
  -3  15   3       13.42       17.05     12.56 o 
  -1  15   3     2354.37     2272.17     45.04 o 
   1  15   3      249.69      236.05     13.38 o 
   3  15   3      438.76      397.17     20.69 o 
   5  15   3      354.68      363.77     23.22 o 
   7  15   3      240.25      179.23     21.13 o 
   9  15   3        7.05       10.42     12.26 o 
  -8  16   3        6.84        3.59     21.54 o 
  -6  16   3       14.46       -7.18     16.15 o 
  -4  16   3      798.34      784.24     53.84 o 
  -2  16   3     2785.98     2882.21     79.12 o 
   0  16   3     2923.55     2919.64     55.84 o 
   2  16   3      656.81      695.90     50.25 o 
   4  16   3       40.50       46.12     13.46 o 
   6  16   3      858.59      893.52     38.37 o 
   8  16   3      619.81      673.03     72.23 o 
  -7  17   3      409.62      524.92     55.63 o 
  -5  17   3      176.98      148.95     30.51 o 
  -3  17   3        4.15        7.18     12.56 o 
  -1  17   3      495.48      450.77     21.54 o 
   1  17   3       67.90       69.31      9.82 o 
   3  17   3       42.34       71.38     11.22 o 
   5  17   3      121.11      112.91     23.33 o 
   7  17   3        0.07       -0.53     10.29 o 
  -6  18   3        0.45        1.79     14.36 o 
  -4  18   3       19.98       26.02     18.84 o 
  -2  18   3      323.03      315.85     33.20 o 
   0  18   3      129.17      136.97     13.14 o 
   2  18   3      282.88      350.72     20.64 o 
   4  18   3      106.98       76.32     20.64 o 
   6  18   3      127.92      124.82     18.39 o 
  -5  19   3        0.67       26.02     19.74 o 
  -3  19   3       80.56      132.80     26.02 o 
  -1  19   3      765.59      806.67     47.56 o 
   1  19   3      936.60     1054.13     33.56 o 
   3  19   3        2.69        5.19      7.11 o 
   5  19   3     1333.18     1372.41     95.56 o 
  -4  20   3       47.91       36.79     21.54 o 
  -2  20   3      677.54      783.34     51.15 o 
   0  20   3        0.58        1.99      7.28 o 
   2  20   3       59.03       53.88      9.63 o 
 -14   0   4       23.63       17.95     17.05 o 
 -12   0   4       15.48       24.87      8.31 o 
 -10   0   4       76.99      126.73      9.52 o 
  -8   0   4     3530.41     3304.33     44.27 o 
  -6   0   4     4088.04     3982.16     59.45 o 
  -4   0   4    16197.34    16349.36    154.12 o 
  -2   0   4      801.14      952.75     14.14 o 
   0   0   4    66131.42    58966.77   2256.44 o 
   2   0   4       30.00       26.16      3.61 o 
   4   0   4    27935.30    26711.68    284.04 o 
   6   0   4     6456.41     6976.12     99.23 o 
   8   0   4      377.81      361.04     20.82 o 
  10   0   4     1927.01     1841.88    117.10 o 
  12   0   4        3.42       12.91      9.70 o 
 -15   1   4      186.97      138.18     31.41 o 
 -13   1   4      148.50      147.92     21.12 o 
 -11   1   4     2033.20     1960.75     28.32 o 
  -9   1   4     4957.85     5011.03     47.88 o 
  -7   1   4      999.19     1083.43     13.30 o 
  -5   1   4     1489.17     1632.58     15.31 o 
  -3   1   4     2728.06     2721.43     19.41 o 
  -1   1   4    60568.55    55758.93    743.05 o 
   1   1   4    11199.59    11539.09     94.48 o 
   3   1   4       27.27       25.96      2.45 o 
   5   1   4      480.60      577.86     11.63 o 
   7   1   4      363.92      406.94     12.51 o 
   9   1   4     1296.61     1192.82     39.76 o 
  11   1   4     1772.05     1765.49     36.35 o 
  13   1   4       19.54       28.38     10.69 o 
 -14   2   4      378.93      356.44     21.38 o 
 -12   2   4       16.39       17.90      6.29 o 
 -10   2   4     4605.04     4369.19     56.44 o 
  -8   2   4     1271.46     1212.92     14.09 o 
  -6   2   4      379.20      457.77      7.09 o 
  -4   2   4      159.32      150.56      3.51 o 
  -2   2   4    28055.80    28040.59    178.27 o 
   0   2   4    15357.42    15819.42    100.30 o 
   2   2   4      117.65       74.86      4.19 o 
   4   2   4       38.70       49.41      3.26 o 
   6   2   4      853.18      950.62     14.36 o 
   8   2   4      578.56      537.00     14.03 o 
  10   2   4     2554.16     2515.02     42.36 o 
  12   2   4       15.40       16.23      8.84 o 
 -15   3   4      161.39      186.96     39.03 o 
 -13   3   4      963.22      961.99     26.93 o 
 -11   3   4      739.51      746.59     20.61 o 
  -9   3   4      861.52      797.62     17.20 o 
  -7   3   4      641.91      492.12     10.62 o 
  -5   3   4       79.27       60.32      3.57 o 
  -3   3   4       53.55       84.00      3.27 o 
  -1   3   4    41248.81    39310.25    433.66 o 
   1   3   4     8724.89     9843.95     69.08 o 
   3   3   4     4123.63     4372.44     40.69 o 
   5   3   4     5608.71     5723.26     51.76 o 
   7   3   4     3633.35     3638.32     47.42 o 
   9   3   4      763.10      779.38     26.91 o 
  11   3   4      723.66      751.96     29.16 o 
  13   3   4      708.10      723.94     31.34 o 
 -14   4   4      330.00      322.09     18.96 o 
 -12   4   4       62.81       51.86      9.85 o 
 -10   4   4        2.58        3.72      5.34 o 
  -8   4   4       47.28       40.29      4.72 o 
  -6   4   4     6976.12     7375.68     58.48 o 
  -4   4   4      252.71      250.81      5.45 o 
  -2   4   4     2141.64     2502.34     30.46 o 
   0   4   4     7231.34     8033.92     57.58 o 
   2   4   4     1104.76     1355.41     14.05 o 
   4   4   4     6362.72     6450.34     53.30 o 
   6   4   4      603.50      609.51     14.42 o 
   8   4   4     1162.97     1090.05     36.00 o 
  10   4   4      131.12      112.07     13.08 o 
  12   4   4      193.76      168.62     16.69 o 
 -13   5   4      106.92       96.84     16.10 o 
 -11   5   4        7.50       12.94     10.66 o 
  -9   5   4      236.18      206.56      9.78 o 
  -7   5   4    13772.68    13172.87    116.85 o 
  -5   5   4    10130.52    10001.89     73.75 o 
  -3   5   4      979.70      864.82     17.52 o 
  -1   5   4     3872.43     4123.54     32.62 o 
   1   5   4      845.53      849.17     13.16 o 
   3   5   4    27643.19    29254.75    235.11 o 
   5   5   4     3149.17     2927.22     26.20 o 
   7   5   4      994.15      934.01     17.28 o 
   9   5   4     1348.41     1402.95     37.95 o 
  11   5   4       69.66       70.25     12.41 o 
  13   5   4       16.95       45.41     12.61 o 
 -14   6   4     2200.78     2277.48     66.54 o 
 -12   6   4       52.82       23.89     11.73 o 
 -10   6   4     6101.58     6258.57     83.70 o 
  -8   6   4      984.38      997.28     23.93 o 
  -6   6   4       42.19       52.51      3.89 o 
  -4   6   4     1510.08     1451.63     18.79 o 
  -2   6   4    21500.07    21290.96    164.95 o 
   0   6   4     1569.61     1755.32     22.59 o 
   2   6   4     1367.56     1014.08     14.69 o 
   4   6   4       68.91       74.73      4.73 o 
   6   6   4      680.96      639.72     18.03 o 
   8   6   4       41.17       64.84      8.37 o 
  10   6   4     3347.16     3464.65     58.52 o 
  12   6   4      102.82      127.75     18.01 o 
 -13   7   4       27.04       26.87     14.36 o 
 -11   7   4       58.34       54.99     10.54 o 
  -9   7   4     2011.06     2023.30     43.06 o 
  -7   7   4     5615.77     5558.93     68.75 o 
  -5   7   4      101.79       79.48      5.15 o 
  -3   7   4       46.60       34.40      3.73 o 
  -1   7   4       48.10       45.05      3.51 o 
   1   7   4     1578.90     1445.90     22.61 o 
   3   7   4    19156.96    20161.87    169.41 o 
   5   7   4      325.73      304.54     16.43 o 
   7   7   4      185.88      186.38     10.17 o 
   9   7   4      444.78      395.83     19.00 o 
  11   7   4      239.00      218.79     19.18 o 
 -12   8   4        0.62       -9.72     12.11 o 
 -10   8   4       39.85       35.82      7.43 o 
  -8   8   4      377.75      384.58     18.43 o 
  -6   8   4      267.38      297.75     11.25 o 
  -4   8   4     9681.45    10069.88    108.71 o 
  -2   8   4      345.62      384.57     11.02 o 
   0   8   4      226.43      211.29     13.11 o 
   2   8   4     5389.09     5329.28     53.63 o 
   4   8   4     6531.04     6384.32     68.21 o 
   6   8   4      501.59      471.10     21.88 o 
   8   8   4       86.34      104.02     16.35 o 
  10   8   4       12.78        9.85     11.42 o 
  12   8   4       89.61      107.68     27.82 o 
 -13   9   4      954.56      987.03     64.61 o 
 -11   9   4      709.25      711.99     41.37 o 
  -9   9   4       12.17       11.66     14.36 o 
  -7   9   4     2002.10     1904.13     48.99 o 
  -5   9   4     1662.20     1648.60     25.49 o 
  -3   9   4     1790.64     2171.30     32.41 o 
  -1   9   4        5.98       41.71      3.98 o 
   1   9   4      337.78      386.52     13.56 o 
   3   9   4     2892.42     3082.14     43.87 o 
   5   9   4     1722.12     1946.34     48.96 o 
   7   9   4     2577.93     2444.59     58.10 o 
   9   9   4        4.16        0.12      8.80 o 
  11   9   4     1202.29     1172.77     69.09 o 
 -12  10   4      497.44      464.80     44.86 o 
 -10  10   4      455.66      480.22     61.46 o 
  -8  10   4      193.31      183.14     20.69 o 
  -6  10   4      184.16      167.75     21.08 o 
  -4  10   4     4556.26     4766.92     70.45 o 
  -2  10   4     2160.98     2070.58     39.88 o 
   0  10   4     1028.47     1155.44     20.38 o 
   2  10   4     4713.02     4721.82     56.69 o 
   4  10   4     2072.35     2221.76     49.84 o 
   6  10   4      203.95      206.20     25.00 o 
   8  10   4     1094.90     1066.29     37.19 o 
  10  10   4      558.23      588.81     37.08 o 
  12  10   4       10.47       31.41     26.02 o 
 -11  11   4       74.99       77.24     26.92 o 
  -9  11   4      889.12      856.44     42.22 o 
  -7  11   4       17.17       35.81     14.27 o 
  -5  11   4      567.99      584.60     35.00 o 
  -3  11   4       52.06       39.04      5.70 o 
  -1  11   4    10495.33    10512.33    104.42 o 
   1  11   4      619.23      615.28     20.12 o 
   3  11   4     1472.07     1393.89     29.98 o 
   5  11   4      364.54      385.03     21.25 o 
   7  11   4       63.16       41.28     13.63 o 
   9  11   4      972.55      986.52     37.87 o 
  11  11   4      174.25      192.52     29.16 o 
 -12  12   4       21.30       26.98     20.64 o 
 -10  12   4        5.35      -16.15     16.15 o 
  -8  12   4     2882.59     3111.83    134.59 o 
  -6  12   4     2201.20     1941.29     69.63 o 
  -4  12   4     2627.40     2618.76     64.61 o 
  -2  12   4       19.57       34.09      5.66 o 
   0  12   4      288.49      279.33     12.86 o 
   2  12   4      873.58      892.14     22.53 o 
   4  12   4     3411.99     3423.06     67.70 o 
   6  12   4       22.51       40.11     18.39 o 
   8  12   4      187.75      205.11     38.14 o 
  10  12   4       84.13      107.07     22.46 o 
 -11  13   4       10.11       16.15     24.23 o 
  -9  13   4      507.31      472.88     54.74 o 
  -7  13   4      126.97      134.59     31.41 o 
  -5  13   4     1468.76     1523.27     42.99 o 
  -3  13   4      294.31      294.83     13.94 o 
  -1  13   4     5149.79     4950.02     72.93 o 
   1  13   4      859.95      884.89     26.31 o 
   3  13   4       85.93       73.44     10.03 o 
   5  13   4      454.62      443.10     25.87 o 
   7  13   4     1588.66     1667.80     93.32 o 
   9  13   4      693.26      786.24     53.39 o 
 -10  14   4      729.17      759.11     74.48 o 
  -8  14   4        0.04      -13.46     14.36 o 
  -6  14   4      191.72      143.57     29.61 o 
  -4  14   4      901.13      809.07     32.30 o 
  -2  14   4      267.66      286.68     13.36 o 
   0  14   4      463.50      470.50     20.85 o 
   2  14   4     4709.90     4582.14     79.40 o 
   4  14   4       98.38      109.35     13.37 o 
   6  14   4      149.62      120.43     17.23 o 
   8  14   4      180.87      202.16     23.89 o 
  10  14   4     1094.88     1176.36     77.17 o 
  -9  15   4       10.25       12.56     20.64 o 
  -7  15   4       37.84       56.53     25.12 o 
  -5  15   4      740.46      744.76     56.53 o 
  -3  15   4       95.36      115.75     22.43 o 
  -1  15   4     1830.36     1809.79     55.85 o 
   1  15   4       19.50       13.45      7.61 o 
   3  15   4       68.73       64.44     13.46 o 
   5  15   4      775.96      842.36     35.98 o 
   7  15   4      389.65      370.52     28.21 o 
   9  15   4        6.35       33.95     15.71 o 
  -8  16   4        2.34      -12.56     16.15 o 
  -6  16   4      265.09      218.94     37.69 o 
  -4  16   4      963.08      918.83     60.12 o 
  -2  16   4      345.65      367.89     34.10 o 
   0  16   4     1131.27     1159.04     37.16 o 
   2  16   4        0.05       -1.13      6.00 o 
   4  16   4      727.94      753.70     63.71 o 
   6  16   4       61.33       63.56     14.22 o 
   8  16   4        8.25       21.14     17.05 o 
  -7  17   4      586.98      594.91     59.22 o 
  -5  17   4     1013.92     1061.50     69.09 o 
  -3  17   4      515.30      513.25     43.07 o 
  -1  17   4      120.85      149.35     17.05 o 
   1  17   4      972.78      944.06     32.34 o 
   3  17   4      691.00      791.79     30.83 o 
   5  17   4      626.68      667.14     39.93 o 
   7  17   4      543.59      679.46     37.06 o 
  -6  18   4       54.41      139.08     32.30 o 
  -4  18   4       45.12       69.09     23.33 o 
  -2  18   4      540.81      543.76     43.07 o 
   0  18   4      306.31      323.43     19.55 o 
   2  18   4      145.71      176.53     15.52 o 
   4  18   4       45.77       66.70     12.45 o 
   6  18   4       60.06       64.58     14.60 o 
  -5  19   4        0.09      -14.36     15.25 o 
  -3  19   4       43.67       69.99     22.43 o 
  -1  19   4      198.82      185.74     26.02 o 
   1  19   4      102.91      128.43     13.96 o 
   3  19   4      104.24       84.21     12.72 o 
   5  19   4       72.86       97.53     15.26 o 
  -4  20   4      808.88      904.48     63.71 o 
  -2  20   4       13.14       13.46     16.15 o 
   0  20   4       39.51       48.05     10.73 o 
   2  20   4      151.16      171.32     20.19 o 
 -15   1   5      101.44       88.83     27.82 o 
 -13   1   5      134.90      111.56     11.40 o 
 -11   1   5     2619.97     2384.86     31.66 o 
  -9   1   5     1453.09     1322.11     20.81 o 
  -7   1   5    10033.04    10627.29     70.44 o 
  -5   1   5     8939.26     9672.83     60.30 o 
  -3   1   5        3.90       14.11      1.35 o 
  -1   1   5     4973.22     5424.76     38.68 o 
   1   1   5    44150.16    43151.44    336.46 o 
   3   1   5        1.62       -0.24      1.59 o 
   5   1   5     2925.92     2692.14     27.92 o 
   7   1   5     1772.97     1774.95     30.88 o 
   9   1   5      498.85      495.71     17.97 o 
  11   1   5       84.39       92.26      9.91 o 
  13   1   5     1425.22     1531.87     44.05 o 
 -14   2   5      260.34      255.61     37.20 o 
 -12   2   5      988.54     1009.26     26.91 o 
 -10   2   5       15.92        1.39      4.37 o 
  -8   2   5      555.20      520.44     10.16 o 
  -6   2   5     1632.95     1516.62     14.56 o 
  -4   2   5     9394.90     9532.01     60.27 o 
  -2   2   5    10898.54    10838.71     72.67 o 
   0   2   5    50122.17    48646.84    514.10 o 
   2   2   5        1.27        2.37      1.44 o 
   4   2   5    13055.36    13727.14     97.61 o 
   6   2   5     8773.94     8708.08     81.42 o 
   8   2   5     1431.16     1488.07     30.32 o 
  10   2   5      207.61      209.01     16.04 o 
  12   2   5      279.57      273.82     34.93 o 
 -15   3   5      562.79      712.57     37.50 o 
 -13   3   5       62.73       46.64      8.79 o 
 -11   3   5      123.24      155.24     12.29 o 
  -9   3   5     6471.68     6450.27     68.62 o 
  -7   3   5     1893.22     1857.12     20.83 o 
  -5   3   5    10637.26    10847.70     76.14 o 
  -3   3   5     2780.46     2733.26     25.85 o 
  -1   3   5     1636.14     1664.32     14.95 o 
   1   3   5    10440.99    10734.74     78.07 o 
   3   3   5      765.52     1002.73     14.90 o 
   5   3   5       87.24      128.76      4.73 o 
   7   3   5     1878.99     1823.50     26.86 o 
   9   3   5       55.75       59.25     10.12 o 
  11   3   5      306.89      310.67     20.03 o 
  13   3   5      407.64      394.68     49.94 o 
 -14   4   5      458.33      472.20     21.90 o 
 -12   4   5      624.05      610.99     23.09 o 
 -10   4   5     2597.60     2464.08     38.61 o 
  -8   4   5     3492.12     3338.98     37.83 o 
  -6   4   5     1152.25     1289.58     18.03 o 
  -4   4   5      191.65      175.75      5.56 o 
  -2   4   5    15386.46    15531.48     97.69 o 
   0   4   5     2624.60     2604.78     35.70 o 
   2   4   5      523.61      399.50      6.99 o 
   4   4   5      779.23      738.88     11.71 o 
   6   4   5      682.79      684.57     14.40 o 
   8   4   5     1890.74     1832.72     38.61 o 
  10   4   5      513.19      608.77     25.53 o 
  12   4   5       66.69      101.02     14.29 o 
 -13   5   5     1723.84     1569.38     68.64 o 
 -11   5   5       32.44       28.67      8.80 o 
  -9   5   5     2980.09     2959.99     48.46 o 
  -7   5   5      749.86      793.82     16.28 o 
  -5   5   5     6035.88     6116.95     48.82 o 
  -3   5   5       65.10      110.35      4.81 o 
  -1   5   5    10975.74    11916.12     95.84 o 
   1   5   5      231.93      168.49      4.54 o 
   3   5   5      588.10      682.65     10.04 o 
   5   5   5      396.21      341.12      8.08 o 
   7   5   5     1071.32     1026.66     21.17 o 
   9   5   5       53.68       40.05      7.27 o 
  11   5   5      195.23      189.80     16.43 o 
  13   5   5      189.33      232.97     21.39 o 
 -14   6   5       20.58       20.94     34.99 o 
 -12   6   5      481.31      531.73     31.41 o 
 -10   6   5     1349.63     1277.16     32.00 o 
  -8   6   5       30.02       25.00      7.73 o 
  -6   6   5       38.00       61.87      5.71 o 
  -4   6   5      399.67      484.30      9.89 o 
  -2   6   5       78.49       68.95      5.96 o 
   0   6   5        0.01        4.89      2.91 o 
   2   6   5     4079.55     4382.71     44.47 o 
   4   6   5     3330.44     3345.78     38.28 o 
   6   6   5       96.37      123.78      5.80 o 
   8   6   5       49.62       57.91      6.31 o 
  10   6   5       63.45       42.24     13.13 o 
  12   6   5       39.52       45.42     12.77 o 
 -13   7   5       95.62       91.48     25.57 o 
 -11   7   5      956.97      941.10     40.86 o 
  -9   7   5     1979.41     2119.42     38.66 o 
  -7   7   5      685.32      588.25     16.09 o 
  -5   7   5     4174.14     4048.83     48.52 o 
  -3   7   5      798.27     1032.82     15.66 o 
  -1   7   5      315.11      237.44      6.48 o 
   1   7   5       89.38       50.67      3.87 o 
   3   7   5    14711.70    14572.90    122.86 o 
   5   7   5     1663.71     1729.27     38.60 o 
   7   7   5      588.21      649.61     17.47 o 
   9   7   5       70.46       60.22      9.98 o 
  11   7   5        6.07        4.62      8.39 o 
 -12   8   5      638.15      658.85     68.64 o 
 -10   8   5     2013.63     1978.35     39.65 o 
  -8   8   5     1265.87     1257.92     36.65 o 
  -6   8   5      236.07      220.43      9.83 o 
  -4   8   5     3284.37     3471.06     40.59 o 
  -2   8   5      591.91      461.57     10.70 o 
   0   8   5        6.87        7.48      2.72 o 
   2   8   5      525.95      679.07     14.56 o 
   4   8   5      303.89      299.13     13.87 o 
   6   8   5      503.55      610.61     22.26 o 
   8   8   5       25.90        9.88      8.43 o 
  10   8   5     1172.11     1201.24     51.29 o 
  12   8   5      484.00      428.32     47.56 o 
 -13   9   5        0.84       17.05     17.95 o 
 -11   9   5     1033.79     1057.09     49.99 o 
  -9   9   5      307.99      286.52     19.81 o 
  -7   9   5     1449.23     1479.12     34.29 o 
  -5   9   5     1306.13     1295.99     25.54 o 
  -3   9   5      182.73      163.91      7.78 o 
  -1   9   5      702.92      783.98     15.80 o 
   1   9   5     4457.35     4335.16     62.64 o 
   3   9   5     1925.97     2016.13     38.47 o 
   5   9   5     4920.58     4742.81     72.21 o 
   7   9   5      896.07      862.02     31.35 o 
   9   9   5      697.65      807.00     35.03 o 
  11   9   5       25.38       70.19     21.09 o 
 -12  10   5      352.45      375.97     42.17 o 
 -10  10   5        0.77        9.85     11.62 o 
  -8  10   5      168.40      162.11     19.09 o 
  -6  10   5      666.00      702.71     27.28 o 
  -4  10   5     5860.30     5471.64     77.09 o 
  -2  10   5     5026.93     5225.03     81.39 o 
   0  10   5      925.84      839.24     18.33 o 
   2  10   5      607.71      617.15     25.64 o 
   4  10   5     4439.99     4395.39     80.12 o 
   6  10   5      726.79      704.82     29.90 o 
   8  10   5     1357.70     1278.74     41.38 o 
  10  10   5       89.69      131.40     18.09 o 
 -11  11   5     1247.30     1317.81     58.43 o 
  -9  11   5      224.46      235.05     24.40 o 
  -7  11   5     2870.88     2771.24     87.74 o 
  -5  11   5      251.29      220.87     21.39 o 
  -3  11   5      394.93      392.92     14.84 o 
  -1  11   5        1.75       20.91      4.71 o 
   1  11   5     4215.86     3991.52     68.73 o 
   3  11   5     2187.07     2075.88     47.43 o 
   5  11   5       36.94       65.15     11.43 o 
   7  11   5     1290.57     1271.51     50.57 o 
   9  11   5     1239.55     1248.60     43.25 o 
  11  11   5        0.05       17.75     13.94 o 
 -12  12   5      481.26      656.33     44.41 o 
 -10  12   5       32.96       27.82     22.43 o 
  -8  12   5      158.86      174.08     35.89 o 
  -6  12   5       32.99       33.20     18.84 o 
  -4  12   5        1.93        0.75      4.92 o 
  -2  12   5      218.94      250.87     12.44 o 
   0  12   5     1315.79     1261.66     32.14 o 
   2  12   5     2450.44     2392.32     50.58 o 
   4  12   5     1343.74     1232.16     37.15 o 
   6  12   5      222.70      221.64     21.83 o 
   8  12   5       19.40       12.76     13.00 o 
  10  12   5      272.85      225.50     22.03 o 
 -11  13   5      494.83      479.16     62.81 o 
  -9  13   5      664.78      724.12     67.30 o 
  -7  13   5     1729.68     1549.63     87.94 o 
  -5  13   5       59.28       43.07     19.74 o 
  -3  13   5      355.56      389.26     20.98 o 
  -1  13   5      796.27      761.17     24.11 o 
   1  13   5    15672.83    15500.70    211.77 o 
   3  13   5       52.77       51.03     10.34 o 
   5  13   5      576.82      590.49     30.78 o 
   7  13   5      108.37      115.51     18.75 o 
   9  13   5      190.05      200.20     26.92 o 
 -10  14   5      472.68      466.59     60.12 o 
  -8  14   5        0.19       -7.18     16.15 o 
  -6  14   5        0.21       -8.08     10.77 o 
  -4  14   5     4236.67     3749.14     78.10 o 
  -2  14   5      910.86      916.90     26.62 o 
   0  14   5       91.64       99.83     10.51 o 
   2  14   5        6.10        9.06      6.09 o 
   4  14   5      258.72      270.49     45.76 o 
   6  14   5     1208.88     1188.63     47.13 o 
   8  14   5      829.12      756.48     43.97 o 
  -9  15   5      225.09      200.99     42.17 o 
  -7  15   5       15.29        1.79     15.25 o 
  -5  15   5     1922.48     1836.77     90.63 o 
  -3  15   5       84.46      108.40     13.46 o 
  -1  15   5      110.74      101.98     12.83 o 
   1  15   5      921.60      853.75     49.80 o 
   3  15   5     1238.80     1222.06     41.01 o 
   5  15   5       21.69        8.01     14.81 o 
   7  15   5     1091.30     1142.63     58.77 o 
  -8  16   5      959.40      947.55     75.37 o 
  -6  16   5      188.24      184.84     34.99 o 
  -4  16   5       46.65       58.32     22.43 o 
  -2  16   5     2198.11     2347.33     91.52 o 
   0  16   5      106.11      109.41     17.33 o 
   2  16   5       27.47       19.54      8.41 o 
   4  16   5      165.70      213.41     19.39 o 
   6  16   5        0.45        0.99      9.18 o 
   8  16   5       37.69       54.54     16.82 o 
  -7  17   5      106.10      137.29     34.99 o 
  -5  17   5       21.01       17.95     17.95 o 
  -3  17   5      260.42      265.60     33.20 o 
  -1  17   5      599.12      555.43     40.38 o 
   1  17   5       44.53       44.41     10.45 o 
   3  17   5      158.20      178.95     16.82 o 
   5  17   5      352.22      379.02     37.69 o 
   7  17   5      538.15      642.12     37.27 o 
  -6  18   5      333.28      226.12     39.48 o 
  -4  18   5      236.35      174.97     31.41 o 
  -2  18   5      261.78      351.74     36.79 o 
   0  18   5       35.51       44.45     10.73 o 
   2  18   5       77.51       63.18     14.81 o 
   4  18   5     1254.69     1348.07    110.82 o 
   6  18   5       44.46       49.08     14.55 o 
  -5  19   5     2007.59     2271.06    109.47 o 
  -3  19   5       23.77       23.33     17.95 o 
  -1  19   5      150.86      120.24     24.23 o 
   1  19   5      132.32      128.57     14.55 o 
   3  19   5      128.73       97.60     14.22 o 
  -4  20   5        0.26       13.46     17.95 o 
  -2  20   5      212.89      186.64     29.61 o 
   0  20   5       68.69       54.74     17.95 o 
   2  20   5      200.25      203.14     23.78 o 
 -14   0   6      637.66      680.15     53.84 o 
 -12   0   6      140.78      159.26     13.06 o 
 -10   0   6      872.47      708.75     21.84 o 
  -8   0   6      831.23      870.74     18.80 o 
  -6   0   6      998.86     1422.91     22.67 o 
  -4   0   6    36483.47    38815.29    311.15 o 
  -2   0   6    24022.29    24859.63    216.37 o 
   0   0   6     6213.61     6273.97     86.00 o 
   2   0   6     3906.16     4015.72     54.59 o 
   4   0   6      924.86      738.96     18.53 o 
   6   0   6    20864.85    20908.58    211.10 o 
   8   0   6     1853.26     1743.97     50.02 o 
  10   0   6      425.62      448.86     26.19 o 
  12   0   6      455.31      464.76     44.86 o 
 -15   1   6        0.19        7.18     17.05 o 
 -13   1   6      191.36      204.92     14.14 o 
 -11   1   6     2854.42     2706.77     35.60 o 
  -9   1   6     2002.12     1858.92     25.57 o 
  -7   1   6     2682.18     2630.13     23.76 o 
  -5   1   6      374.56      515.10      7.72 o 
  -3   1   6     7052.00     7813.99     47.07 o 
  -1   1   6      282.48      404.16      7.13 o 
   1   1   6    16504.45    16650.16    136.35 o 
   3   1   6        1.78        3.79      2.05 o 
   5   1   6      190.38      153.57      6.47 o 
   7   1   6      217.73      216.58      9.98 o 
   9   1   6     1337.86     1337.64     42.87 o 
  11   1   6     1334.74     1317.15     31.25 o 
  13   1   6       75.80       82.55     19.74 o 
 -14   2   6       61.76       70.09     11.69 o 
 -12   2   6      412.85      407.89     17.61 o 
 -10   2   6     2069.20     1819.14     29.09 o 
  -8   2   6     3938.15     4035.47     39.59 o 
  -6   2   6        0.30        2.44      1.50 o 
  -4   2   6     2921.35     3381.13     25.65 o 
  -2   2   6      275.48      353.94      5.27 o 
   0   2   6     1942.27     1791.88     19.09 o 
   2   2   6       10.15       32.95      3.54 o 
   4   2   6      455.85      314.73      9.03 o 
   6   2   6       28.80       37.59      5.17 o 
   8   2   6      744.29      747.06     19.67 o 
  10   2   6        3.63        8.79      7.43 o 
  12   2   6      532.10      635.97     28.78 o 
 -15   3   6       84.65      113.91     18.73 o 
 -13   3   6        5.53        1.84      6.78 o 
 -11   3   6     1452.78     1384.71     31.05 o 
  -9   3   6     1024.81     1038.71     19.47 o 
  -7   3   6        8.64       14.53      2.77 o 
  -5   3   6    12599.95    13045.43     94.88 o 
  -3   3   6     6013.11     6193.88     46.11 o 
  -1   3   6      588.06      657.45     11.30 o 
   1   3   6      124.45      243.09      5.13 o 
   3   3   6       33.58       31.13      2.56 o 
   5   3   6       13.42       28.27      5.31 o 
   7   3   6     3122.21     3051.96     37.90 o 
   9   3   6     1195.03     1192.70     47.40 o 
  11   3   6       24.42       15.01      8.47 o 
  13   3   6      444.97      487.65     52.49 o 
 -14   4   6      656.60      744.33     26.95 o 
 -12   4   6        0.27       -4.49      7.64 o 
 -10   4   6      337.88      338.74     15.03 o 
  -8   4   6      303.21      340.46     11.44 o 
  -6   4   6     1161.12     1283.18     15.94 o 
  -4   4   6     2536.96     2623.74     28.14 o 
  -2   4   6      306.20      470.91      7.27 o 
   0   4   6    14813.03    16408.85    128.13 o 
   2   4   6     1023.41     1198.93     13.81 o 
   4   4   6        7.60       20.14      3.08 o 
   6   4   6      636.28      703.87     17.60 o 
   8   4   6      298.41      303.56     13.70 o 
  10   4   6      107.86       92.91     11.71 o 
  12   4   6        1.92       -1.30     10.23 o 
 -13   5   6      371.30      451.31     28.86 o 
 -11   5   6       11.18        7.72      6.99 o 
  -9   5   6      250.63      253.43     13.65 o 
  -7   5   6     5821.83     5816.73     60.04 o 
  -5   5   6     2857.15     2735.22     26.54 o 
  -3   5   6    10534.14    10962.44     78.18 o 
  -1   5   6     2544.66     2535.67     26.01 o 
   1   5   6     7373.63     7990.69     63.40 o 
   3   5   6      630.43      741.47     10.11 o 
   5   5   6      791.77      757.73     15.35 o 
   7   5   6      279.50      257.73     10.65 o 
   9   5   6       91.01       76.04      8.79 o 
  11   5   6      287.16      305.60     25.28 o 
 -14   6   6        0.09        5.17     11.22 o 
 -12   6   6     3610.58     3457.71     82.71 o 
 -10   6   6      329.00      365.49     16.70 o 
  -8   6   6     9026.11     8648.83    102.32 o 
  -6   6   6       30.39       31.65      3.80 o 
  -4   6   6       32.54       32.74      3.22 o 
  -2   6   6     7769.16     8583.98     72.68 o 
   0   6   6    13413.78    12732.45     94.83 o 
   2   6   6     1587.12     1667.50     26.10 o 
   4   6   6     1488.48     1256.90     17.96 o 
   6   6   6       86.75       85.34      6.74 o 
   8   6   6      463.62      425.53     14.84 o 
  10   6   6      166.44      162.16     11.46 o 
  12   6   6     2524.66     2707.76     73.67 o 
 -13   7   6     1054.53     1240.58     71.78 o 
 -11   7   6      453.66      473.43     22.63 o 
  -9   7   6       47.84       45.10      7.94 o 
  -7   7   6     6812.10     6692.60     80.57 o 
  -5   7   6     6667.27     6617.04     64.78 o 
  -3   7   6      363.78      243.47      7.65 o 
  -1   7   6     1766.51     1675.94     22.04 o 
   1   7   6      738.54      770.11     13.96 o 
   3   7   6      842.99      909.76     27.87 o 
   5   7   6     5188.81     5120.35     76.67 o 
   7   7   6      416.06      454.81     17.67 o 
   9   7   6      117.87      123.81     11.52 o 
  11   7   6       82.95      104.94     21.07 o 
 -12   8   6      142.60      167.29     35.44 o 
 -10   8   6        8.73       25.71      7.86 o 
  -8   8   6     4823.39     4707.83     76.45 o 
  -6   8   6     3148.92     2996.82     51.66 o 
  -4   8   6       19.70       44.89      4.32 o 
  -2   8   6     2570.05     2602.81     32.92 o 
   0   8   6      122.23      132.81      6.00 o 
   2   8   6      526.21      668.77     16.45 o 
   4   8   6       45.12       77.61      8.79 o 
   6   8   6      874.01      828.65     49.86 o 
   8   8   6       76.56       67.88     12.63 o 
  10   8   6      157.54      165.38     23.00 o 
  12   8   6      146.70      146.26     40.38 o 
 -13   9   6        3.60        4.49     16.15 o 
 -11   9   6      238.63      249.63     28.00 o 
  -9   9   6       34.40       51.32     10.92 o 
  -7   9   6       23.66       16.57      6.98 o 
  -5   9   6     6374.52     6055.56     72.49 o 
  -3   9   6     2744.43     2794.70     39.12 o 
  -1   9   6     1251.05     1261.73     22.01 o 
   1   9   6     3215.73     3207.42     45.83 o 
   3   9   6        1.23       15.21      6.57 o 
   5   9   6     1234.19     1258.80     36.00 o 
   7   9   6      219.53      268.72     18.82 o 
   9   9   6     1361.70     1437.07     46.71 o 
  11   9   6       37.82       42.66     15.92 o 
 -12  10   6      346.61      389.43     43.07 o 
 -10  10   6       76.60       94.79     32.75 o 
  -8  10   6     1254.42     1365.77     76.27 o 
  -6  10   6      187.46      196.07     24.43 o 
  -4  10   6     1194.01     1307.00     34.79 o 
  -2  10   6     2044.83     1953.50     32.66 o 
   0  10   6     1049.97      978.35     21.09 o 
   2  10   6      233.43      255.46     15.35 o 
   4  10   6     4028.92     3993.38     76.50 o 
   6  10   6      321.11      313.72     21.60 o 
   8  10   6       42.22       28.27     10.69 o 
  10  10   6      170.44      173.61     19.92 o 
 -11  11   6     1648.18     1793.37     68.56 o 
  -9  11   6       87.18       41.70     14.11 o 
  -7  11   6     4064.61     4009.12    150.75 o 
  -5  11   6       64.77       64.25     15.07 o 
  -3  11   6     2481.97     2506.59     51.75 o 
  -1  11   6       49.13       72.79      7.24 o 
   1  11   6     2090.26     2003.23     44.45 o 
   3  11   6     9971.56     9457.60    143.57 o 
   5  11   6     2183.68     2051.75     65.05 o 
   7  11   6      347.96      312.12     38.14 o 
   9  11   6      117.56      140.32     17.65 o 
 -12  12   6       19.44       18.13     15.71 o 
 -10  12   6      257.84      243.17     26.69 o 
  -8  12   6       51.31       59.22     26.02 o 
  -6  12   6      104.90      162.41     30.51 o 
  -4  12   6     1434.19     1366.26     40.82 o 
  -2  12   6     1364.93     1211.21     29.06 o 
   0  12   6      432.20      415.26     18.61 o 
   2  12   6     1019.84     1039.16     32.23 o 
   4  12   6     3005.27     2929.94     64.11 o 
   6  12   6     7209.01     7109.39    218.94 o 
   8  12   6      158.35      166.97     23.79 o 
  10  12   6      229.64      252.59     23.29 o 
 -11  13   6      255.64      247.65     49.35 o 
  -9  13   6      351.14      419.94     54.74 o 
  -7  13   6      134.47      149.85     33.20 o 
  -5  13   6        6.63       12.56     14.36 o 
  -3  13   6     1080.20     1049.11     31.38 o 
  -1  13   6     1347.16     1310.76     31.99 o 
   1  13   6     2789.70     2636.44     99.87 o 
   3  13   6      130.75      157.66     14.74 o 
   5  13   6        0.16        7.67     13.46 o 
   7  13   6      508.65      477.99     33.47 o 
   9  13   6       35.67       43.77     17.10 o 
 -10  14   6       67.19       61.91     31.41 o 
  -8  14   6     2069.36     2137.36    113.06 o 
  -6  14   6      152.93       97.81     27.82 o 
  -4  14   6      409.42      411.86     41.28 o 
  -2  14   6     1533.92     1508.36     68.19 o 
   0  14   6     1416.28     1457.29     52.26 o 
   2  14   6        3.67        4.96      6.40 o 
   4  14   6       81.32       51.23     12.90 o 
   6  14   6       88.71       35.08     33.65 o 
   8  14   6      229.96      220.41     44.86 o 
  -9  15   6       48.65       50.25     26.92 o 
  -7  15   6        1.03       -1.79     16.15 o 
  -5  15   6     1150.81      900.89     63.71 o 
  -3  15   6       47.80       51.15     18.84 o 
  -1  15   6      792.29      746.30     29.89 o 
   1  15   6      627.55      633.70     25.17 o 
   3  15   6      467.89      447.22     52.94 o 
   5  15   6        9.36        9.63      9.45 o 
   7  15   6      529.66      598.08     37.67 o 
  -8  16   6      343.88      280.85     46.66 o 
  -6  16   6      236.82      197.41     36.79 o 
  -4  16   6     1658.92     1594.50     83.45 o 
  -2  16   6      194.54      173.18     26.92 o 
   0  16   6      574.14      516.20     25.64 o 
   2  16   6       10.15       11.60      8.13 o 
   4  16   6       12.79        1.30      8.41 o 
   6  16   6      273.11      268.71     25.64 o 
  -7  17   6      493.05      430.70     52.94 o 
  -5  17   6      715.01      611.06     54.74 o 
  -3  17   6     1186.48     1323.51     72.68 o 
  -1  17   6      600.39      623.62     43.97 o 
   1  17   6      202.56      170.05     16.46 o 
   3  17   6       13.96       18.06      9.82 o 
   5  17   6        0.84        3.42      9.70 o 
  -6  18   6       13.01       20.64     20.64 o 
  -4  18   6       19.48       30.51     18.84 o 
  -2  18   6      121.50       95.11     23.33 o 
   0  18   6     3359.83     3594.63     81.82 o 
   2  18   6      116.00       95.01     14.18 o 
   4  18   6      693.68      738.56     35.57 o 
  -5  19   6      394.26      340.08     45.76 o 
  -3  19   6       65.73       60.12     24.23 o 
  -1  19   6      164.96      149.85     26.02 o 
   1  19   6      104.29      120.89     15.23 o 
   3  19   6      377.99      479.55     27.80 o 
  -2  20   6      987.03     1131.49     67.30 o 
   0  20   6      212.57      238.68     30.51 o 
 -15   1   7        6.88       22.43     19.74 o 
 -13   1   7      603.23      585.91     21.79 o 
 -11   1   7      229.11      216.90     10.18 o 
  -9   1   7     6606.82     6480.31     61.73 o 
  -7   1   7       30.39       40.34      3.16 o 
  -5   1   7     2593.98     2603.95     22.34 o 
  -3   1   7        2.80       17.26      2.04 o 
  -1   1   7      142.86       76.42      3.87 o 
   1   1   7       43.66       23.70      2.94 o 
   3   1   7    12950.86    12440.74     96.11 o 
   5   1   7      147.09      169.09      7.35 o 
   7   1   7      245.74      219.67     10.76 o 
   9   1   7      784.91      748.90     21.61 o 
  11   1   7      306.28      321.05     20.67 o 
 -14   2   7      547.01      546.71     22.82 o 
 -12   2   7     1286.72     1235.17     32.74 o 
 -10   2   7     1395.10     1453.05     33.32 o 
  -8   2   7      525.09      488.21     10.42 o 
  -6   2   7     7731.11     8226.11     56.38 o 
  -4   2   7       54.24      133.44      5.04 o 
  -2   2   7    35336.69    35731.98    216.99 o 
   0   2   7      273.40      211.47      6.55 o 
   2   2   7     1254.09     1128.08     16.43 o 
   4   2   7      348.36      449.74     11.73 o 
   6   2   7     3290.31     3258.58     40.28 o 
   8   2   7     5268.23     5212.52     67.31 o 
  10   2   7     1818.23     1828.38     42.62 o 
  12   2   7       29.14       42.96     11.77 o 
 -15   3   7     1137.71     1258.65     41.32 o 
 -13   3   7      224.84      178.05     14.76 o 
 -11   3   7       17.96       23.22      6.34 o 
  -9   3   7     1376.01     1293.06     21.80 o 
  -7   3   7     1438.73     1476.41     19.25 o 
  -5   3   7     3899.62     4244.66     37.18 o 
  -3   3   7     6730.96     6332.44     52.68 o 
  -1   3   7     1475.36     1758.16     17.81 o 
   1   3   7     2412.07     2604.12     23.61 o 
   3   3   7    10959.63    11045.90     80.57 o 
   5   3   7     2611.92     2504.49     29.88 o 
   7   3   7        6.42        1.80      3.96 o 
   9   3   7       35.72       14.78      7.48 o 
  11   3   7      257.59      259.18     17.85 o 
 -14   4   7       38.48       60.37     12.50 o 
 -12   4   7      622.01      636.62     23.69 o 
 -10   4   7      337.69      326.97     16.67 o 
  -8   4   7     4666.74     4395.34     43.25 o 
  -6   4   7     1502.99     1486.69     19.35 o 
  -4   4   7       66.23       71.37      4.22 o 
  -2   4   7       24.36       37.18      2.42 o 
   0   4   7     4392.61     3843.19     31.99 o 
   2   4   7      185.93      145.54      5.22 o 
   4   4   7      654.71      555.23     12.38 o 
   6   4   7        1.30        9.87      3.96 o 
   8   4   7      146.71      132.54     11.66 o 
  10   4   7       20.29       23.45      8.52 o 
  12   4   7      712.01      734.78     39.52 o 
 -13   5   7      124.40       97.64     16.10 o 
 -11   5   7      504.57      561.13     22.76 o 
  -9   5   7     1127.10     1083.20     26.85 o 
  -7   5   7     2609.34     2466.17     32.01 o 
  -5   5   7     2388.70     2470.00     26.52 o 
  -3   5   7     2499.45     2430.19     24.20 o 
  -1   5   7      511.49      587.56     11.74 o 
   1   5   7     7572.84     7560.44     62.01 o 
   3   5   7     2244.57     2224.96     22.29 o 
   5   5   7     3622.79     3778.27     40.35 o 
   7   5   7       20.94       22.50      5.00 o 
   9   5   7      930.56      930.54     25.94 o 
  11   5   7        0.13       -2.96      7.47 o 
 -14   6   7       15.39       21.82     12.01 o 
 -12   6   7       49.78       42.11     14.81 o 
 -10   6   7      200.85      200.81     13.22 o 
  -8   6   7     1483.02     1546.30     31.70 o 
  -6   6   7     1139.74     1185.35     19.22 o 
  -4   6   7      246.63      197.11      5.76 o 
  -2   6   7     3358.67     3785.50     36.82 o 
   0   6   7     6016.70     6467.28     58.83 o 
   2   6   7       14.73       10.77      2.51 o 
   4   6   7     1219.62     1212.02     19.77 o 
   6   6   7      112.77       99.78      8.20 o 
   8   6   7      115.67      119.20      9.25 o 
  10   6   7      169.82      180.46     12.40 o 
  12   6   7       63.52       70.53     17.42 o 
 -13   7   7      477.82      455.15     52.49 o 
 -11   7   7     1094.37     1040.02     33.11 o 
  -9   7   7     2839.45     2818.72     46.95 o 
  -7   7   7      254.99      275.00     12.16 o 
  -5   7   7      276.16      245.19      9.09 o 
  -3   7   7     5884.08     5809.73     61.18 o 
  -1   7   7      631.66      744.05     10.49 o 
   1   7   7     3101.62     3004.54     39.58 o 
   3   7   7        2.04       10.90      4.13 o 
   5   7   7      328.81      308.31     15.81 o 
   7   7   7      656.07      687.71     19.69 o 
   9   7   7     1159.41     1213.88     34.26 o 
  11   7   7       59.28       71.48     19.62 o 
 -12   8   7      626.96      635.33     29.38 o 
 -10   8   7        1.68        2.59      5.65 o 
  -8   8   7       45.09       28.82      4.96 o 
  -6   8   7     2777.41     2774.81     49.81 o 
  -4   8   7        2.28        5.34      2.84 o 
  -2   8   7      185.70      185.85      7.88 o 
   0   8   7     2722.22     2648.46     42.67 o 
   2   8   7      157.89      165.29     10.02 o 
   4   8   7     3633.25     3524.65     58.30 o 
   6   8   7      733.44      612.60     23.41 o 
   8   8   7       86.83       68.67     13.23 o 
  10   8   7      280.47      279.86     27.38 o 
 -13   9   7      167.73      166.90     31.41 o 
 -11   9   7      684.56      778.75     43.81 o 
  -9   9   7     2887.08     2872.98     65.95 o 
  -7   9   7     6446.04     6397.57     95.19 o 
  -5   9   7      614.02      557.59     17.71 o 
  -3   9   7      339.05      310.69     11.29 o 
  -1   9   7      262.99      271.00     10.33 o 
   1   9   7     3003.61     2806.77     55.19 o 
   3   9   7     6638.99     6174.93    145.57 o 
   5   9   7     2153.93     2027.11     42.97 o 
   7   9   7      357.39      329.08     21.51 o 
   9   9   7       52.43       39.03     12.62 o 
  11   9   7      387.85      426.87     35.11 o 
 -12  10   7      916.68      941.26     63.71 o 
 -10  10   7      322.84      296.66     43.52 o 
  -8  10   7       53.62       60.94     10.47 o 
  -6  10   7     2327.53     2277.00     54.97 o 
  -4  10   7      846.57      914.31     46.94 o 
  -2  10   7     9199.02     9076.65    103.93 o 
   0  10   7     1454.07     1341.70     29.68 o 
   2  10   7        0.11       19.21      7.41 o 
   4  10   7      878.47      856.40     31.74 o 
   6  10   7     1093.04     1231.77     49.66 o 
   8  10   7      473.04      531.20     27.95 o 
  10  10   7      900.00      911.02     69.09 o 
 -11  11   7        5.90       -3.80     11.27 o 
  -9  11   7      346.70      300.77     29.16 o 
  -7  11   7      495.40      532.99     52.94 o 
  -5  11   7     3793.45     3718.25    120.24 o 
  -3  11   7      595.72      763.14     39.02 o 
  -1  11   7        2.82        3.93      4.29 o 
   1  11   7      114.71      137.31     12.62 o 
   3  11   7     2733.80     2660.72     58.92 o 
   5  11   7      135.50      126.71     27.54 o 
   7  11   7        7.37      -13.52     17.05 o 
   9  11   7        6.68       10.61     10.12 o 
 -12  12   7       10.92       10.77     19.74 o 
 -10  12   7      617.96      668.92     42.04 o 
  -8  12   7      670.81      732.19     65.50 o 
  -6  12   7        8.12       17.95     16.15 o 
  -4  12   7        7.74       15.09     10.34 o 
  -2  12   7       52.92       46.01      9.86 o 
   0  12   7      333.43      336.46     17.78 o 
   2  12   7      265.48      245.12     16.92 o 
   4  12   7        0.24        8.33      8.10 o 
   6  12   7     1356.35     1317.37     52.38 o 
   8  12   7        6.77       26.71     15.70 o 
  10  12   7        6.00       19.24     14.01 o 
 -11  13   7      332.93      443.26     61.91 o 
  -9  13   7     3327.87     3363.97    151.64 o 
  -7  13   7      227.22      164.21     34.10 o 
  -5  13   7      457.38      436.09     44.86 o 
  -3  13   7       96.44       57.43     18.84 o 
  -1  13   7       28.46       39.68      7.82 o 
   1  13   7       12.49        8.80      6.60 o 
   3  13   7     1559.72     1464.33     42.54 o 
   5  13   7      187.81      179.48     20.94 o 
   7  13   7     2234.09     2140.96     72.12 o 
   9  13   7       14.44       22.41     15.46 o 
 -10  14   7      401.25      530.30     63.71 o 
  -8  14   7       21.87       24.23     22.43 o 
  -6  14   7      640.24      625.42     56.53 o 
  -4  14   7       27.19        1.79     12.56 o 
  -2  14   7     3235.96     3203.35    112.16 o 
   0  14   7       68.56       44.32     10.09 o 
   2  14   7      606.19      651.61     26.98 o 
   4  14   7       56.21       57.48     13.92 o 
   6  14   7      764.36      657.40     38.01 o 
   8  14   7     2301.01     2096.93     75.38 o 
  -9  15   7     1250.98     1306.46     93.32 o 
  -7  15   7      300.74      319.44     45.76 o 
  -5  15   7      484.88      414.55     45.76 o 
  -3  15   7     3497.35     3218.61    120.24 o 
  -1  15   7      315.10      266.50     29.61 o 
   1  15   7     1053.97     1045.44     38.99 o 
   3  15   7        4.16        8.61     10.77 o 
   5  15   7      306.16      309.87     26.28 o 
   7  15   7       34.95       19.00     14.27 o 
  -8  16   7      332.32      394.81     52.94 o 
  -6  16   7     1228.84     1188.02     78.96 o 
  -4  16   7       95.04       59.22     23.33 o 
  -2  16   7        6.20       21.54     16.15 o 
   0  16   7      939.10      889.26     35.84 o 
   2  16   7      456.95      498.84     28.10 o 
   4  16   7      853.18      894.17     40.37 o 
   6  16   7       25.63       21.09     24.68 o 
  -7  17   7        1.95       -4.49     17.95 o 
  -5  17   7      981.22      870.38     66.40 o 
  -3  17   7      857.87      752.83     55.63 o 
  -1  17   7      180.42      215.35     28.71 o 
   1  17   7       94.29      101.00     18.39 o 
   3  17   7      262.70      242.72     21.83 o 
   5  17   7        0.89       -9.53     10.09 o 
  -6  18   7       38.19       10.77     20.64 o 
  -4  18   7      161.88      131.90     29.61 o 
  -2  18   7      110.16       97.81     25.12 o 
   0  18   7       17.95       41.28     12.06 o 
   2  18   7       43.15       32.10     12.11 o 
   4  18   7       61.60       86.20     17.05 o 
  -5  19   7       63.55       38.58     25.12 o 
  -3  19   7      547.50      589.52     52.94 o 
  -1  19   7      128.50      131.01     26.02 o 
   1  19   7      546.98      578.02     30.77 o 
   3  19   7        1.70       14.53     15.70 o 
 -14   0   8      215.23      273.73     25.99 o 
 -12   0   8      765.45      795.82     30.52 o 
 -10   0   8     1057.41      926.24     28.42 o 
  -8   0   8     1974.72     1998.40     36.73 o 
  -6   0   8        0.65        7.68      3.17 o 
  -4   0   8    19102.83    19838.03    165.60 o 
  -2   0   8     6152.98     6510.03     72.24 o 
   0   0   8     2926.11     2537.12     39.61 o 
   2   0   8        0.83        1.48      3.55 o 
   4   0   8     1925.68     1735.96     31.19 o 
   6   0   8      780.14      726.66     25.94 o 
   8   0   8     3310.76     3276.63     66.64 o 
  10   0   8      662.83      643.46     31.42 o 
  12   0   8      443.93      423.52     43.97 o 
 -13   1   8       71.12       70.49      9.74 o 
 -11   1   8      729.59      711.63     18.47 o 
  -9   1   8     2314.80     2194.77     28.51 o 
  -7   1   8      122.23      102.77      4.83 o 
  -5   1   8     1473.60     1483.88     15.57 o 
  -3   1   8     1515.02     1651.48     17.25 o 
  -1   1   8        9.40        5.37      2.00 o 
   1   1   8     5684.00     6441.25     61.29 o 
   3   1   8      253.47      169.50      6.92 o 
   5   1   8      474.54      461.83     12.67 o 
   7   1   8     1388.16     1345.40     26.47 o 
   9   1   8      125.21      126.87     10.63 o 
  11   1   8       15.72       24.64     10.08 o 
 -14   2   8        1.89       -3.26      7.09 o 
 -12   2   8      154.30      122.48     10.93 o 
 -10   2   8     2624.51     2405.49     41.18 o 
  -8   2   8       16.87       18.88      3.12 o 
  -6   2   8     5390.96     5341.93     39.95 o 
  -4   2   8     1481.34     1672.09     16.89 o 
  -2   2   8      129.84      127.51      4.04 o 
   0   2   8      797.98      803.48     13.89 o 
   2   2   8     3368.63     3128.23     33.72 o 
   4   2   8     1776.11     1747.74     23.08 o 
   6   2   8      313.27      292.54     11.25 o 
   8   2   8      100.16       86.93      8.58 o 
  10   2   8       96.46       69.22     12.60 o 
  12   2   8       13.89       22.90     18.39 o 
 -13   3   8       19.48       22.17      9.03 o 
 -11   3   8      193.14      210.79     11.68 o 
  -9   3   8     2658.36     2546.00     59.89 o 
  -7   3   8     1588.73     1487.12     19.43 o 
  -5   3   8     1505.85     1726.89     21.80 o 
  -3   3   8    15455.18    15748.35    118.38 o 
  -1   3   8      928.57      786.64     12.36 o 
   1   3   8     5075.54     5309.66     45.40 o 
   3   3   8     1079.56      979.50     12.97 o 
   5   3   8      499.90      511.59     17.70 o 
   7   3   8     1031.97     1033.29     28.29 o 
   9   3   8     1299.70     1268.74     34.30 o 
  11   3   8      133.73      148.80     16.04 o 
 -14   4   8        5.72        7.92      8.57 o 
 -12   4   8      318.95      323.75     17.94 o 
 -10   4   8      797.47      744.35     21.62 o 
  -8   4   8        0.02       -0.96      3.56 o 
  -6   4   8      369.18      351.04      8.21 o 
  -4   4   8     1130.59     1156.01     17.41 o 
  -2   4   8    14141.22    15541.33    121.44 o 
   0   4   8     3157.43     3022.74     28.86 o 
   2   4   8      370.73      406.73      6.97 o 
   4   4   8      280.82      274.92     10.50 o 
   6   4   8      406.60      355.47     12.55 o 
   8   4   8     1188.45     1200.40     31.63 o 
  10   4   8       59.83       48.37     10.38 o 
  12   4   8        6.71       12.56     18.84 o 
 -13   5   8        0.21       -2.88      9.05 o 
 -11   5   8     3117.63     3080.98     58.04 o 
  -9   5   8      294.83      241.57     13.74 o 
  -7   5   8      323.00      329.28     10.87 o 
  -5   5   8     3002.55     2817.25     32.05 o 
  -3   5   8     3515.51     3350.45     33.52 o 
  -1   5   8     7355.63     7364.10     68.83 o 
   1   5   8     6515.72     6563.64     61.80 o 
   3   5   8      657.33      715.74     13.02 o 
   5   5   8      199.94      222.37      9.35 o 
   7   5   8        3.30        8.17      4.51 o 
   9   5   8     1027.95     1130.40     34.83 o 
  11   5   8       83.90       95.76     15.28 o 
 -14   6   8       62.73       36.75     13.54 o 
 -12   6   8       37.62       30.08     15.70 o 
 -10   6   8     1750.60     1790.31     45.29 o 
  -8   6   8    11797.77    11223.60    127.62 o 
  -6   6   8     9557.47     9233.53    103.95 o 
  -4   6   8      103.83      128.06      7.73 o 
  -2   6   8      126.90      169.28      6.98 o 
   0   6   8      513.90      493.07     11.38 o 
   2   6   8     9397.66     9239.92     84.21 o 
   4   6   8     1816.19     1761.40     26.37 o 
   6   6   8     4259.14     4264.63     49.43 o 
   8   6   8      564.73      548.17     16.47 o 
  10   6   8       62.93       86.39     13.37 o 
 -13   7   8      208.04      235.55     34.55 o 
 -11   7   8     1127.75     1139.84     35.31 o 
  -9   7   8       29.33       32.00      7.15 o 
  -7   7   8       95.94      111.67     12.95 o 
  -5   7   8     2991.97     2998.96     51.26 o 
  -3   7   8     4986.26     4982.21     61.99 o 
  -1   7   8        0.78        3.71      2.38 o 
   1   7   8      840.33      734.53     12.01 o 
   3   7   8      559.83      560.70     16.44 o 
   5   7   8     3652.17     3626.26     63.15 o 
   7   7   8      229.07      265.95     19.77 o 
   9   7   8     1497.92     1473.83     57.47 o 
  11   7   8       14.17        4.08     13.28 o 
 -12   8   8      659.70      705.25     48.90 o 
 -10   8   8       15.04       16.73      6.72 o 
  -8   8   8     1788.68     1714.46     48.52 o 
  -6   8   8      482.14      490.22     19.33 o 
  -4   8   8     1264.67     1240.57     27.94 o 
  -2   8   8      153.92      130.90      8.01 o 
   0   8   8     1947.40     1843.52     39.12 o 
   2   8   8      888.95      924.20     24.01 o 
   4   8   8       14.94       17.40      6.68 o 
   6   8   8     3699.34     3460.45     63.68 o 
   8   8   8      310.03      404.36     29.96 o 
  10   8   8      208.24      235.40     26.52 o 
 -13   9   8        8.24        8.08     16.15 o 
 -11   9   8      104.53       90.55     19.83 o 
  -9   9   8       12.00       21.19      8.76 o 
  -7   9   8       22.91       27.12      7.72 o 
  -5   9   8       84.63       64.13      7.73 o 
  -3   9   8     6191.17     6163.85    117.03 o 
  -1   9   8       58.68       64.94     10.45 o 
   1   9   8     3990.44     3686.29     68.70 o 
   3   9   8     3948.72     3916.01     76.21 o 
   5   9   8      332.87      348.69     17.93 o 
   7   9   8       59.31       69.79     12.73 o 
   9   9   8       43.37       52.00     14.09 o 
 -12  10   8      129.89       99.60     27.82 o 
 -10  10   8     1401.22     1499.52     63.71 o 
  -8  10   8      370.18      390.61     20.73 o 
  -6  10   8       43.47       32.55      6.83 o 
  -4  10   8      236.80      208.42     21.99 o 
  -2  10   8      146.51      146.01     12.66 o 
   0  10   8     2945.41     3077.07     60.25 o 
   2  10   8     6819.15     6575.92    108.51 o 
   4  10   8      907.29      892.80     45.05 o 
   6  10   8      519.60      529.57     34.54 o 
   8  10   8      346.58      348.79     24.12 o 
  10  10   8        4.90       30.51     15.07 o 
 -11  11   8      469.03      546.07     61.91 o 
  -9  11   8      992.70      895.45     92.87 o 
  -7  11   8     4445.56     4478.41    166.00 o 
  -5  11   8     3521.28     3375.52    115.30 o 
  -3  11   8      712.31      742.61     37.73 o 
  -1  11   8        6.81        7.54      7.91 o 
   1  11   8      617.29      559.53     29.73 o 
   3  11   8      231.07      248.20     25.88 o 
   5  11   8      350.57      318.96     22.63 o 
   7  11   8      532.92      612.86     39.09 o 
   9  11   8      420.77      410.27     27.50 o 
 -12  12   8      275.50      340.97     43.97 o 
 -10  12   8       25.12       28.13     18.39 o 
  -8  12   8      493.15      355.33     47.56 o 
  -6  12   8     2334.05     2042.25    100.50 o 
  -4  12   8     2239.57     2194.72     73.18 o 
  -2  12   8     1294.00     1121.81     46.72 o 
   0  12   8     2485.92     2314.18     51.71 o 
   2  12   8      735.53      750.00     29.27 o 
   4  12   8        5.33       -4.43      6.99 o 
   6  12   8      480.45      392.03     31.36 o 
   8  12   8     1061.34     1257.60     57.64 o 
 -11  13   8      347.96      391.22     59.22 o 
  -9  13   8      364.97      399.30     53.84 o 
  -7  13   8     1207.90     1055.22     74.48 o 
  -5  13   8       59.72       62.81     21.54 o 
  -3  13   8      499.00      451.34     40.38 o 
  -1  13   8     1605.52     1619.62     71.78 o 
   1  13   8        6.55       12.01      7.26 o 
   3  13   8      628.42      604.26     32.90 o 
   5  13   8      424.87      295.92     36.34 o 
   7  13   8      246.93      257.83     28.53 o 
 -10  14   8      719.37      753.73     76.27 o 
  -8  14   8       61.11       95.11     31.41 o 
  -6  14   8     1023.51     1092.01     75.37 o 
  -4  14   8      138.32      122.93     27.82 o 
  -2  14   8      214.42      239.58     29.61 o 
   0  14   8      305.53      299.71     22.21 o 
   2  14   8      703.66      646.41     43.97 o 
   4  14   8      150.37      132.90     18.91 o 
   6  14   8     1257.35     1204.50     81.65 o 
   8  14   8       10.16        1.79     24.68 o 
  -9  15   8      247.96      270.09     48.45 o 
  -7  15   8      116.86      141.77     34.99 o 
  -5  15   8      192.38      214.45     36.79 o 
  -3  15   8     2265.10     2217.22     97.81 o 
  -1  15   8      349.19      328.41     34.10 o 
   1  15   8       21.88       19.26      9.45 o 
   3  15   8      180.79      158.97     19.34 o 
   5  15   8     1285.96     1253.25     52.48 o 
   7  15   8      345.05      280.76     69.99 o 
  -8  16   8       23.80       26.02     25.12 o 
  -6  16   8      272.88      342.77     46.66 o 
  -4  16   8       47.84       32.30     18.84 o 
  -2  16   8      793.82      750.14     52.04 o 
   0  16   8       64.78       82.38     20.64 o 
   2  16   8       71.31       82.47     14.90 o 
   4  16   8      181.70      163.66     28.26 o 
   6  16   8      301.17      384.82     41.28 o 
  -7  17   8       13.41       26.92     22.43 o 
  -5  17   8        6.66      -14.36     16.15 o 
  -3  17   8      126.74      165.10     30.51 o 
  -1  17   8     1883.73     1950.72     87.04 o 
   1  17   8      419.17      462.01     52.49 o 
   3  17   8        8.66        6.95     10.09 o 
   5  17   8       63.86       55.80     16.46 o 
  -6  18   8      245.40      271.88     45.76 o 
  -4  18   8        7.67        4.49     17.95 o 
  -2  18   8      441.04      506.08     46.66 o 
   0  18   8       30.86        8.08     14.36 o 
   2  18   8      560.79      524.96     30.92 o 
   4  18   8      163.64      161.06     21.13 o 
  -3  19   8      335.12      300.59     42.17 o 
  -1  19   8      157.95      104.98     26.02 o 
   1  19   8        0.13       -7.18      9.45 o 
 -13   1   9       62.55       58.17      9.26 o 
 -11   1   9     1261.96     1115.46     23.69 o 
  -9   1   9     1004.35      978.98     18.84 o 
  -7   1   9     6392.14     6280.39     50.56 o 
  -5   1   9     5104.35     5341.98     38.06 o 
  -3   1   9     6694.22     6677.34     50.75 o 
  -1   1   9     1109.75     1224.30     16.85 o 
   1   1   9        3.64       11.66      3.30 o 
   3   1   9     4654.57     4431.40     46.35 o 
   5   1   9     3153.02     2921.34     38.48 o 
   7   1   9      119.26      121.22      9.82 o 
   9   1   9      136.18      154.50     12.25 o 
  11   1   9      224.50      236.02     18.92 o 
 -14   2   9       82.16       64.00     11.98 o 
 -12   2   9      550.55      625.69     20.84 o 
 -10   2   9      111.26       92.66      9.09 o 
  -8   2   9      823.11      913.88     15.32 o 
  -6   2   9      574.39      578.38      9.99 o 
  -4   2   9     1838.06     1923.78     19.91 o 
  -2   2   9     5504.37     5689.21     46.40 o 
   0   2   9    29346.61    28720.67    231.26 o 
   2   2   9        3.29       11.90      3.17 o 
   4   2   9      438.45      336.02     11.43 o 
   6   2   9      624.58      646.74     17.66 o 
   8   2   9       12.87       11.15      5.84 o 
  10   2   9       63.14       71.61     12.89 o 
 -13   3   9      407.78      468.04     23.68 o 
 -11   3   9     1942.28     1853.51     36.29 o 
  -9   3   9     3342.79     2959.62     46.34 o 
  -7   3   9     1728.98     1717.39     27.92 o 
  -5   3   9        8.51       27.40      3.62 o 
  -3   3   9      152.49      168.91      4.80 o 
  -1   3   9    21329.31    22024.49    158.47 o 
   1   3   9     1528.96     1675.25     29.97 o 
   3   3   9     1289.54     1325.65     19.06 o 
   5   3   9      472.49      464.89     12.79 o 
   7   3   9      291.36      259.25     18.31 o 
   9   3   9      128.41      132.20     13.28 o 
  11   3   9      353.18      375.16     23.47 o 
 -14   4   9      601.05      575.39     27.26 o 
 -12   4   9        8.60       -2.41      6.55 o 
 -10   4   9     1032.73     1062.16     23.88 o 
  -8   4   9     1957.93     1821.31     31.38 o 
  -6   4   9     3620.02     3501.14     39.18 o 
  -4   4   9     3785.72     3457.74     37.13 o 
  -2   4   9     1700.07     1650.50     20.70 o 
   0   4   9     5511.77     5654.55     42.55 o 
   2   4   9     1484.60     1506.78     17.73 o 
   4   4   9     1420.89     1445.36     21.39 o 
   6   4   9     3620.98     3595.27     46.72 o 
   8   4   9      143.00      133.87     10.84 o 
  10   4   9       75.84       70.92     11.70 o 
 -13   5   9      142.83      174.54     19.64 o 
 -11   5   9        2.20       -2.29      6.35 o 
  -9   5   9     2175.78     2177.97     41.02 o 
  -7   5   9      496.62      470.86     13.05 o 
  -5   5   9     2520.96     2513.40     32.17 o 
  -3   5   9     3858.81     4156.08     36.90 o 
  -1   5   9      480.40      451.63      8.87 o 
   1   5   9      162.14      208.39      8.97 o 
   3   5   9      599.40      585.74     12.32 o 
   5   5   9       29.79       21.99      6.88 o 
   7   5   9     1061.18      995.31     22.99 o 
   9   5   9       28.49       11.80      7.83 o 
  11   5   9      142.22      125.49     14.48 o 
 -14   6   9        0.07      -13.46     13.46 o 
 -12   6   9       42.00       66.63     14.18 o 
 -10   6   9      110.14       78.33     10.44 o 
  -8   6   9        4.56        1.54      6.02 o 
  -6   6   9     3636.50     3628.80     51.50 o 
  -4   6   9      497.02      571.65     10.83 o 
  -2   6   9      330.60      319.48     10.00 o 
   0   6   9        0.31        6.40      7.93 o 
   2   6   9      419.99      491.54     13.20 o 
   4   6   9      659.17      631.59     13.49 o 
   6   6   9      279.63      261.37     15.22 o 
   8   6   9      526.97      535.11     17.83 o 
  10   6   9      452.28      427.98     21.07 o 
 -13   7   9     1593.59     1676.14     69.09 o 
 -11   7   9        5.40       24.36     11.66 o 
  -9   7   9     1242.40     1203.15     28.80 o 
  -7   7   9        4.23        4.60      4.80 o 
  -5   7   9     2020.73     1975.31     39.77 o 
  -3   7   9      863.77      830.28     30.52 o 
  -1   7   9     3023.60     2755.21     37.07 o 
   1   7   9      484.35      465.79     10.75 o 
   3   7   9     1312.47     1243.29     25.66 o 
   5   7   9      912.60      874.88     32.39 o 
   7   7   9       12.09        6.10      4.91 o 
   9   7   9      286.42      317.89     29.25 o 
  11   7   9      109.12      139.08     39.48 o 
 -12   8   9        9.09        4.99      9.27 o 
 -10   8   9      751.53      831.45     30.05 o 
  -8   8   9      290.65      277.00     11.74 o 
  -6   8   9    12483.91    12182.93    153.82 o 
  -4   8   9     4280.20     4258.36     64.95 o 
  -2   8   9      241.46      232.89      9.34 o 
   0   8   9      660.08      661.51     19.48 o 
   2   8   9        3.65        1.15      5.57 o 
   4   8   9     2548.27     2476.03     49.02 o 
   6   8   9      707.87      729.87     38.79 o 
   8   8   9      340.99      396.14     29.92 o 
  10   8   9       92.41       95.78     20.41 o 
 -13   9   9      105.17       87.94     26.92 o 
 -11   9   9        0.12       -7.18     11.66 o 
  -9   9   9     2468.32     2368.99     64.11 o 
  -7   9   9      843.73      808.73     26.71 o 
  -5   9   9       43.11       76.44      8.56 o 
  -3   9   9      763.89      711.18     18.20 o 
  -1   9   9      769.16      739.95     30.28 o 
   1   9   9      485.49      507.89     39.76 o 
   3   9   9      249.95      295.58     20.18 o 
   5   9   9       84.73       83.71     11.00 o 
   7   9   9      553.34      507.16     27.85 o 
   9   9   9      151.54      185.20     24.58 o 
 -12  10   9      771.37      806.67     60.12 o 
 -10  10   9      513.97      475.85     37.69 o 
  -8  10   9       16.31        9.06     11.02 o 
  -6  10   9      249.46      263.71     14.38 o 
  -4  10   9      221.66      218.41     47.11 o 
  -2  10   9       86.65      108.72     26.92 o 
   0  10   9    14001.02    13195.25    187.00 o 
   2  10   9       16.78       56.63     31.96 o 
   4  10   9      924.04      959.94     35.87 o 
   6  10   9       86.26      102.27     19.34 o 
   8  10   9     1683.37     1712.86     53.04 o 
  10  10   9      421.24      516.70     38.45 o 
 -11  11   9       59.34      116.94     24.23 o 
  -9  11   9     1327.12     1425.59     44.04 o 
  -7  11   9     1339.75     1421.32     86.14 o 
  -5  11   9      322.07      237.55     26.29 o 
  -3  11   9     1173.99     1170.89     49.13 o 
  -1  11   9      346.06      294.31     31.41 o 
   1  11   9     1416.97     1395.90     39.89 o 
   3  11   9     1496.58     1423.36     80.43 o 
   5  11   9      931.34      964.05     45.56 o 
   7  11   9      441.14      429.52     34.88 o 
   9  11   9        6.68       -4.75      9.67 o 
 -12  12   9       37.91       34.99     21.54 o 
 -10  12   9      348.43      368.21     35.44 o 
  -8  12   9       13.02       20.64     20.64 o 
  -6  12   9      698.82      663.10     57.43 o 
  -4  12   9        4.84        3.59     12.56 o 
  -2  12   9      836.51      792.41     50.70 o 
   0  12   9      223.92      225.08     34.55 o 
   2  12   9     1359.26     1362.44     63.32 o 
   4  12   9       81.97       84.44     14.49 o 
   6  12   9      133.62      114.56     21.88 o 
   8  12   9       94.38      107.27     23.00 o 
 -11  13   9      414.29      532.10     68.19 o 
  -9  13   9        2.58      -16.15     16.15 o 
  -7  13   9      982.91     1184.43     80.76 o 
  -5  13   9       47.31       46.66     21.54 o 
  -3  13   9     1875.34     1672.56     81.65 o 
  -1  13   9      186.93      152.54     25.12 o 
   1  13   9       87.71       78.44     14.59 o 
   3  13   9      718.82      716.25     31.19 o 
   5  13   9      177.78      185.92     23.45 o 
   7  13   9        1.09        3.43     21.98 o 
 -10  14   9        2.22       12.56     24.23 o 
  -8  14   9      127.24      111.26     34.10 o 
  -6  14   9      764.44      808.46     65.50 o 
  -4  14   9     3163.63     2924.29    120.24 o 
  -2  14   9      144.33      131.01     25.12 o 
   0  14   9     2232.83     2155.72     63.13 o 
   2  14   9        4.30        1.79     12.56 o 
   4  14   9      495.18      535.05     34.54 o 
   6  14   9       71.23       49.58     17.10 o 
  -9  15   9      809.39     1013.05     85.24 o 
  -7  15   9       86.36       46.66     25.12 o 
  -5  15   9       53.22       29.61     18.84 o 
  -3  15   9      347.58      361.61     40.38 o 
  -1  15   9     1544.34     1721.91     79.86 o 
   1  15   9      132.34      120.73     21.54 o 
   3  15   9      215.44      259.16     24.42 o 
   5  15   9      112.89      120.80     21.19 o 
  -8  16   9      141.15      190.23     42.17 o 
  -6  16   9     1324.54     1336.08     87.94 o 
  -4  16   9       89.65      166.00     32.30 o 
  -2  16   9        5.72        9.87     15.25 o 
   0  16   9       14.69        2.69     13.46 o 
   2  16   9      108.36       92.60     16.73 o 
   4  16   9      144.16      162.87     22.10 o 
   6  16   9     1003.70     1092.01     71.78 o 
  -7  17   9       79.19       78.06     32.30 o 
  -5  17   9       83.91      105.88     31.41 o 
  -3  17   9      293.09      290.72     39.48 o 
  -1  17   9       14.05       23.33     16.15 o 
   1  17   9      149.58      168.29     20.18 o 
   3  17   9        1.90       -2.61     11.22 o 
  -6  18   9      481.14      611.06     63.71 o 
  -4  18   9       55.30       49.35     24.23 o 
  -2  18   9        0.13      -12.56     12.56 o 
   0  18   9      210.50      213.56     31.41 o 
   2  18   9      570.95      662.35     36.65 o 
  -3  19   9      659.42      758.22     62.81 o 
  -1  19   9      108.93      145.36     29.61 o 
 -14   0  10     1551.25     1726.85     62.18 o 
 -12   0  10      157.39      130.52     13.85 o 
 -10   0  10     1397.09     1406.18     36.67 o 
  -8   0  10      204.58      131.88      9.51 o 
  -6   0  10     4697.50     4784.15     51.15 o 
  -4   0  10      266.62      269.40      9.52 o 
  -2   0  10     2163.38     2099.20     32.77 o 
   0   0  10     4352.53     4542.80     64.56 o 
   2   0  10     9071.00     9051.61    129.98 o 
   4   0  10     1895.56     1972.77     40.38 o 
   6   0  10      283.79      256.87     17.12 o 
   8   0  10        1.05       -3.26     12.56 o 
  10   0  10       60.43       65.65     14.01 o 
 -13   1  10       15.96       18.18      7.11 o 
 -11   1  10      374.62      356.19     13.46 o 
  -9   1  10     4281.64     3810.53     48.36 o 
  -7   1  10       15.74       17.22      3.04 o 
  -5   1  10      211.24      185.25      5.51 o 
  -3   1  10     4457.66     4400.98     37.22 o 
  -1   1  10     1453.94     1536.31     20.31 o 
   1   1  10     3505.13     3541.76     41.01 o 
   3   1  10     1384.23     1491.90     24.66 o 
   5   1  10     2264.59     2088.81     31.95 o 
   7   1  10        0.29        6.00      5.70 o 
   9   1  10       37.58       33.54      8.35 o 
  11   1  10       34.36       17.66     10.42 o 
 -14   2  10      431.03      487.24     35.11 o 
 -12   2  10      830.66      831.10     24.20 o 
 -10   2  10      547.02      462.80     18.98 o 
  -8   2  10     1666.36     1644.80     24.36 o 
  -6   2  10     2025.29     2255.54     24.11 o 
  -4   2  10      848.82      814.41     10.86 o 
  -2   2  10      521.88      600.03     10.82 o 
   0   2  10      185.06      173.34      7.56 o 
   2   2  10        4.91       18.30      3.65 o 
   4   2  10      199.31      187.04      9.22 o 
   6   2  10      805.53      756.72     21.80 o 
   8   2  10     3361.13     3380.35     51.77 o 
  10   2  10       31.24       41.81     11.24 o 
 -13   3  10      312.76      357.52     21.22 o 
 -11   3  10      292.17      260.84     14.07 o 
  -9   3  10      498.18      453.85     18.74 o 
  -7   3  10     2396.80     2202.53     30.13 o 
  -5   3  10      569.35      528.60     14.54 o 
  -3   3  10      995.51     1171.94     17.33 o 
  -1   3  10    18318.38    18507.90    136.34 o 
   1   3  10      484.00      472.17     15.37 o 
   3   3  10      420.49      346.73     13.64 o 
   5   3  10     1669.48     1639.13     26.38 o 
   7   3  10       10.04        9.58      4.98 o 
   9   3  10      184.31      158.98     14.76 o 
  11   3  10      111.90      127.17     16.38 o 
 -14   4  10       95.33      118.08     18.95 o 
 -12   4  10       20.28       22.39      8.15 o 
 -10   4  10       91.02       98.76      9.53 o 
  -8   4  10      235.47      213.46     10.99 o 
  -6   4  10      514.67      522.32     12.96 o 
  -4   4  10     2150.40     2121.08     27.32 o 
  -2   4  10      329.01      346.49      9.01 o 
   0   4  10       98.62      135.72      5.68 o 
   2   4  10      247.88      257.92     16.08 o 
   4   4  10      256.84      245.68      9.80 o 
   6   4  10     3288.71     3119.82     43.21 o 
   8   4  10       33.83       30.55      8.71 o 
  10   4  10      456.93      464.16     25.14 o 
 -13   5  10      251.90      335.65     25.38 o 
 -11   5  10      108.80      102.67     16.37 o 
  -9   5  10     2944.61     2891.02     43.99 o 
  -7   5  10     2357.15     2209.82     34.85 o 
  -5   5  10       64.90       64.67      5.73 o 
  -3   5  10        2.99        8.27      3.14 o 
  -1   5  10     3392.27     3139.31     37.43 o 
   1   5  10       14.25       15.63      4.62 o 
   3   5  10     2673.47     2548.19     33.49 o 
   5   5  10      446.52      471.71     15.06 o 
   7   5  10     1243.68     1115.79     26.76 o 
   9   5  10      174.52      177.47     14.96 o 
  11   5  10      450.75      481.06     68.19 o 
 -14   6  10      202.86      174.08     28.71 o 
 -12   6  10      489.61      467.32     29.00 o 
 -10   6  10       25.00       23.94      8.21 o 
  -8   6  10     9198.25     9055.29    108.79 o 
  -6   6  10     7052.54     6897.41     74.94 o 
  -4   6  10    11630.52    11115.20     98.78 o 
  -2   6  10        2.56        0.44      2.67 o 
   0   6  10        0.53        3.08      5.25 o 
   2   6  10     1451.27     1462.26     26.01 o 
   4   6  10     5582.39     5528.06     58.53 o 
   6   6  10       57.73       54.48      6.23 o 
   8   6  10      559.59      618.69     23.82 o 
  10   6  10       53.31       78.61     14.12 o 
 -13   7  10      209.07      216.96     21.32 o 
 -11   7  10      632.04      645.70     30.78 o 
  -9   7  10      565.88      575.25     19.92 o 
  -7   7  10        8.87       13.53      5.59 o 
  -5   7  10      218.21      210.58      8.88 o 
  -3   7  10     1081.95     1043.81     43.98 o 
  -1   7  10    13680.70    13919.63    159.44 o 
   1   7  10       57.20       68.18      5.39 o 
   3   7  10        0.77        8.76      4.16 o 
   5   7  10        3.63        2.13      4.42 o 
   7   7  10        0.15       -0.70      5.34 o 
   9   7  10      551.44      513.58     36.28 o 
 -12   8  10      128.79      155.23     30.51 o 
 -10   8  10       70.94       65.41     13.56 o 
  -8   8  10      382.26      405.60     20.59 o 
  -6   8  10      257.44      241.21     14.99 o 
  -4   8  10      214.05      196.43     12.47 o 
  -2   8  10        5.63       15.67      4.52 o 
   0   8  10        7.83       -0.22      2.71 o 
   2   8  10     6737.43     6457.11     91.68 o 
   4   8  10      736.00      735.78     25.73 o 
   6   8  10       10.26        0.68      7.60 o 
   8   8  10      133.41      178.69     20.33 o 
  10   8  10      371.29      456.60     36.54 o 
 -11   9  10        1.68       17.95     15.25 o 
  -9   9  10      841.06      910.05     35.70 o 
  -7   9  10     7061.67     7026.03    102.95 o 
  -5   9  10     3446.46     3247.87     70.84 o 
  -3   9  10       23.30       13.84      4.68 o 
  -1   9  10     2752.79     2652.63     65.79 o 
   1   9  10       89.62       80.11     11.57 o 
   3   9  10       14.89       15.60      8.26 o 
   5   9  10      351.01      347.45     19.56 o 
   7   9  10        8.14        0.41      9.19 o 
   9   9  10        2.18        4.55     12.27 o 
 -12  10  10      119.25       78.06     25.12 o 
 -10  10  10       68.44       66.97     26.92 o 
  -8  10  10      425.32      435.49     37.58 o 
  -6  10  10     1469.01     1445.29     34.40 o 
  -4  10  10     2932.60     2969.52     54.82 o 
  -2  10  10        1.08        0.00      9.87 o 
   0  10  10     2031.23     1887.55     46.91 o 
   2  10  10       18.56       20.06      8.20 o 
   4  10  10      641.69      665.98     31.06 o 
   6  10  10       34.96       36.89     11.54 o 
   8  10  10       47.05       31.88     13.23 o 
 -11  11  10       10.00       10.44     12.91 o 
  -9  11  10      126.28      124.08     21.54 o 
  -7  11  10       31.50       32.99      8.97 o 
  -5  11  10       15.91       13.68     11.66 o 
  -3  11  10      376.91      360.95     29.54 o 
  -1  11  10      254.17      198.30     28.71 o 
   1  11  10       91.02      102.28     28.71 o 
   3  11  10       14.01        0.39      7.55 o 
   5  11  10     1303.15     1306.28     64.61 o 
   7  11  10      640.61      638.45     44.86 o 
   9  11  10      427.02      515.95     59.22 o 
 -10  12  10      981.11     1022.77     52.14 o 
  -8  12  10      675.01      599.39     61.91 o 
  -6  12  10      338.74      262.91     40.38 o 
  -4  12  10      763.21      738.48     54.74 o 
  -2  12  10     1419.79     1378.25     70.89 o 
   0  12  10     1687.10     1504.77     72.68 o 
   2  12  10     3930.93     3700.46    108.57 o 
   4  12  10       60.14       53.15     15.19 o 
   6  12  10      590.63      623.89     41.53 o 
   8  12  10       67.38       78.11     23.78 o 
 -11  13  10       91.78       95.93     23.28 o 
  -9  13  10      586.57      504.28     61.02 o 
  -7  13  10      232.81      231.50     41.28 o 
  -5  13  10      394.84      306.88     40.38 o 
  -3  13  10      967.13      895.50     59.22 o 
  -1  13  10      556.19      563.50     44.86 o 
   1  13  10      582.29      673.29     37.69 o 
   3  13  10      517.60      562.26     35.18 o 
   5  13  10     1494.34     1419.63    120.69 o 
   7  13  10       19.13       37.64     32.75 o 
 -10  14  10        8.99        2.69     22.43 o 
  -8  14  10        8.36       -0.90     18.84 o 
  -6  14  10      509.26      441.47     51.15 o 
  -4  14  10     1346.19     1490.41     83.45 o 
  -2  14  10      612.94      499.79     44.86 o 
   0  14  10       40.80       37.69     17.05 o 
   2  14  10      616.36      656.26     36.15 o 
   4  14  10       25.02       32.07     15.70 o 
   6  14  10       11.21        0.46     12.36 o 
  -9  15  10      127.45      110.37     37.69 o 
  -7  15  10       89.52       55.63     26.02 o 
  -5  15  10      673.48      736.68     63.71 o 
  -3  15  10       22.34       31.41     17.95 o 
  -1  15  10     1431.28     1585.52     78.96 o 
   1  15  10      248.83      274.12     24.42 o 
   3  15  10      512.45      524.78     34.88 o 
   5  15  10       98.22      154.35     23.63 o 
  -8  16  10       13.70       -0.90     21.54 o 
  -6  16  10       44.76       22.43     22.43 o 
  -4  16  10      292.59      321.23     43.07 o 
  -2  16  10       96.54      104.09     26.02 o 
   0  16  10        0.76      -11.66     11.66 o 
   2  16  10      119.54       86.92     17.44 o 
   4  16  10       28.98       20.94     13.57 o 
  -7  17  10       28.47       25.12     23.33 o 
  -5  17  10       14.96       11.66     18.84 o 
  -3  17  10      531.49      413.65     46.66 o 
  -1  17  10      909.74      877.56     59.22 o 
   1  17  10     1050.86     1170.67    111.26 o 
   3  17  10      244.38      246.90     25.64 o 
  -4  18  10     2116.47     2196.58    111.26 o 
  -2  18  10       98.65       74.48     25.12 o 
   0  18  10      315.47      291.62     36.79 o 
   2  18  10        4.65       22.87     21.09 o 
 -13   1  11      309.60      254.62     17.20 o 
 -11   1  11      604.41      547.94     21.02 o 
  -9   1  11      299.08      265.49     10.96 o 
  -7   1  11      261.54      287.01      9.95 o 
  -5   1  11      336.58      238.84      6.94 o 
  -3   1  11     2282.17     2456.13     26.15 o 
  -1   1  11      385.22      310.29      9.12 o 
   1   1  11      235.08      244.19     10.62 o 
   3   1  11       73.52       72.23      7.14 o 
   5   1  11      922.36      924.73     38.10 o 
   7   1  11      898.68      888.21     25.95 o 
   9   1  11     2674.86     2602.11     49.24 o 
 -14   2  11      206.68      206.69     15.11 o 
 -12   2  11      100.31      101.09     11.80 o 
 -10   2  11     1039.11     1031.28     28.80 o 
  -8   2  11       30.21       35.69      4.50 o 
  -6   2  11      137.97      168.64      6.92 o 
  -4   2  11      605.00      616.22     12.59 o 
  -2   2  11     1354.07     1390.49     18.30 o 
   0   2  11      239.57      233.97      9.01 o 
   2   2  11    14911.25    14664.54    129.91 o 
   4   2  11      342.11      344.73     12.21 o 
   6   2  11     1681.70     1661.60     42.28 o 
   8   2  11      135.50      140.70     15.28 o 
  10   2  11       31.66       55.06     22.07 o 
 -13   3  11        0.21       -1.86      6.45 o 
 -11   3  11      989.84      989.83     32.09 o 
  -9   3  11        2.32       -4.24      4.24 o 
  -7   3  11      203.53      173.03      9.79 o 
  -5   3  11       43.86       45.81      6.10 o 
  -3   3  11      250.60      227.15      6.72 o 
  -1   3  11      174.23      172.37      7.06 o 
   1   3  11      867.77      749.96     17.20 o 
   3   3  11      426.64      461.44     13.12 o 
   5   3  11      319.59      335.52     12.16 o 
   7   3  11      560.29      597.27     26.80 o 
   9   3  11      343.65      362.21     22.45 o 
 -14   4  11      443.32      492.29     25.74 o 
 -12   4  11     2035.31     2077.19     51.20 o 
 -10   4  11        1.77        8.06      5.82 o 
  -8   4  11      548.16      470.41     15.82 o 
  -6   4  11      104.90       88.30      7.41 o 
  -4   4  11    20029.79    19430.54    156.81 o 
  -2   4  11     7208.24     6988.54     67.65 o 
   0   4  11       38.29       53.87      4.97 o 
   2   4  11      112.44      107.14      7.62 o 
   4   4  11       46.90       48.32      5.38 o 
   6   4  11     1621.58     1555.59     32.60 o 
   8   4  11      509.32      511.34     22.52 o 
  10   4  11      202.80      214.56     37.67 o 
 -13   5  11      654.14      619.48     33.31 o 
 -11   5  11      383.37      341.71     21.46 o 
  -9   5  11      335.35      310.30     14.49 o 
  -7   5  11    12576.21    12163.58    122.90 o 
  -5   5  11      102.11       91.47      7.28 o 
  -3   5  11        0.33       11.41      4.05 o 
  -1   5  11        6.09        9.51      3.44 o 
   1   5  11     9628.69     9429.14     93.83 o 
   3   5  11      787.45      719.17     16.41 o 
   5   5  11       45.84       50.66      6.42 o 
   7   5  11      752.01      780.52     26.87 o 
   9   5  11       13.47        6.19      7.87 o 
 -12   6  11       18.24       18.97     10.98 o 
 -10   6  11      316.79      302.10     19.09 o 
  -8   6  11       16.33       10.55      5.24 o 
  -6   6  11      224.81      249.84     13.70 o 
  -4   6  11      381.29      398.33     12.10 o 
  -2   6  11      217.93      186.37      6.60 o 
   0   6  11      364.68      389.49     13.63 o 
   2   6  11       11.30       15.66      5.08 o 
   4   6  11       48.25       44.29      4.99 o 
   6   6  11      106.68      115.79      8.68 o 
   8   6  11        8.80        5.47      8.81 o 
  10   6  11      214.96      251.74     39.48 o 
 -13   7  11       85.88      104.59     16.73 o 
 -11   7  11      122.23       96.99     29.16 o 
  -9   7  11       39.90       24.93      7.01 o 
  -7   7  11     4741.61     4733.22     65.15 o 
  -5   7  11     1517.88     1471.18     33.96 o 
  -3   7  11       17.16       29.60      7.21 o 
  -1   7  11     4235.72     4028.42     52.73 o 
   1   7  11    13735.76    13622.62    132.86 o 
   3   7  11      184.84      191.61     10.21 o 
   5   7  11      507.86      526.55     16.95 o 
   7   7  11       82.04       86.05      9.99 o 
   9   7  11       68.75       65.98     18.71 o 
 -12   8  11      871.91      831.79     59.22 o 
 -10   8  11       10.59        8.83      7.76 o 
  -8   8  11      556.45      587.14     31.30 o 
  -6   8  11     4504.97     4640.00     75.29 o 
  -4   8  11     2163.84     1956.95     40.61 o 
  -2   8  11     4714.51     4627.94     76.80 o 
   0   8  11     1841.90     1763.48     33.62 o 
   2   8  11      159.70      131.21      8.46 o 
   4   8  11      238.81      192.77     15.13 o 
   6   8  11      106.57      126.97     15.97 o 
   8   8  11      603.74      739.03     42.80 o 
 -11   9  11       24.00       33.20     17.95 o 
  -9   9  11       99.81       79.62     17.59 o 
  -7   9  11        3.55        5.75      6.53 o 
  -5   9  11       77.79      101.91     10.59 o 
  -3   9  11     1584.57     1601.90     37.26 o 
  -1   9  11        0.62       -1.60      4.49 o 
   1   9  11       81.58       74.62     11.77 o 
   3   9  11       38.18       51.19     11.43 o 
   5   9  11       44.83       75.28     13.15 o 
   7   9  11      645.14      622.94     32.73 o 
   9   9  11       59.05       89.15     21.08 o 
 -12  10  11      168.45      174.08     32.30 o 
 -10  10  11      871.67      938.90     49.37 o 
  -8  10  11      256.31      277.75     24.22 o 
  -6  10  11     2289.42     2280.13     46.70 o 
  -4  10  11      765.63      727.85     23.85 o 
  -2  10  11      783.94      731.30     51.15 o 
   0  10  11      210.32      202.79     30.51 o 
   2  10  11     2392.83     2286.90     57.65 o 
   4  10  11      107.90      142.04     17.75 o 
   6  10  11      528.06      578.07     30.64 o 
   8  10  11      121.95      133.34     19.34 o 
 -11  11  11       24.20       -7.18     14.36 o 
  -9  11  11      490.44      493.76     36.15 o 
  -7  11  11       86.16      100.57     20.64 o 
  -5  11  11     1143.44     1167.38     73.58 o 
  -3  11  11      205.39      228.81     32.30 o 
  -1  11  11      902.07      954.72     59.22 o 
   1  11  11      123.60      135.10     19.34 o 
   3  11  11        1.04       -9.42      9.42 o 
   5  11  11      531.02      517.75     37.29 o 
   7  11  11      380.81      385.63     36.15 o 
 -10  12  11       93.84      128.91     23.73 o 
  -8  12  11        2.82       11.66     20.64 o 
  -6  12  11       45.37       47.56     22.43 o 
  -4  12  11       85.89       65.50     23.33 o 
  -2  12  11      952.94      871.28     57.43 o 
   0  12  11        7.36       -5.38     10.77 o 
   2  12  11       52.36       40.70     13.79 o 
   4  12  11       33.73       59.22     17.13 o 
   6  12  11      315.46      331.43     41.72 o 
  -9  13  11        6.55      -17.05     17.05 o 
  -7  13  11      173.06      187.54     38.58 o 
  -5  13  11        8.60        8.08     16.15 o 
  -3  13  11     1313.48     1213.15     71.78 o 
  -1  13  11      494.72      450.44     42.17 o 
   1  13  11       66.44       83.95     26.02 o 
   3  13  11      171.06      172.68     23.10 o 
   5  13  11      584.71      618.79     41.11 o 
   7  13  11     1119.00     1315.88     63.41 o 
 -10  14  11      509.96      632.59     74.48 o 
  -8  14  11       69.68       72.68     32.30 o 
  -6  14  11      372.78      227.91     41.28 o 
  -4  14  11      574.75      644.26     56.53 o 
  -2  14  11        7.43       26.02     17.05 o 
   0  14  11       18.30       17.95     16.15 o 
   2  14  11     1111.30     1238.79     52.84 o 
   4  14  11       12.14        9.53     12.36 o 
   6  14  11      492.34      507.96     40.26 o 
  -9  15  11      867.26      952.03     85.24 o 
  -7  15  11      419.42      419.94     55.63 o 
  -5  15  11      212.09      234.19     39.48 o 
  -3  15  11      337.21      380.45     43.97 o 
  -1  15  11        1.10        0.00     12.56 o 
   1  15  11      660.12      748.88     39.93 o 
   3  15  11      129.80      138.27     22.52 o 
   5  15  11       34.11       13.07     18.39 o 
  -8  16  11       15.02      -14.36     18.84 o 
  -6  16  11      267.54      252.14     44.86 o 
  -4  16  11     1881.93     1765.88     98.70 o 
  -2  16  11     1149.57     1088.42     69.99 o 
   0  16  11      599.28      637.98     52.04 o 
   2  16  11      118.09      131.31     37.24 o 
   4  16  11      585.48      607.99     40.74 o 
  -5  17  11        2.71       26.92     22.43 o 
  -3  17  11      455.14      377.76     46.66 o 
  -1  17  11       21.18       28.71     18.84 o 
   1  17  11      485.50      505.18     47.56 o 
  -4  18  11      329.31      359.82     49.35 o 
  -2  18  11       27.84       13.46     18.84 o 
   0  18  11        0.24       -4.49     15.25 o 
 -14   0  12       74.96      113.96     28.71 o 
 -12   0  12        8.18       29.89     13.46 o 
 -10   0  12      771.75      720.01     39.88 o 
  -8   0  12     6325.39     5739.19     93.39 o 
  -6   0  12      420.46      513.30     21.16 o 
  -4   0  12     2832.63     2989.28     43.45 o 
  -2   0  12     7201.00     7484.70     87.75 o 
   0   0  12     5092.15     5426.74     77.57 o 
   2   0  12     1126.02      982.08     31.60 o 
   4   0  12     6687.28     6465.76    106.40 o 
   6   0  12       52.81       60.63     13.01 o 
   8   0  12     3789.47     3905.66     92.12 o 
  10   0  12      311.20      290.72     30.51 o 
 -13   1  12      965.02      994.51     45.97 o 
 -11   1  12       28.06       12.38      6.62 o 
  -9   1  12      601.15      559.54     18.86 o 
  -7   1  12     1060.40     1132.64     22.21 o 
  -5   1  12      411.42      436.01     11.35 o 
  -3   1  12      322.80      366.94      9.77 o 
  -1   1  12     2652.44     2612.04     31.05 o 
   1   1  12      662.65      665.69     15.20 o 
   3   1  12      755.95      681.08     18.14 o 
   5   1  12       64.24       75.11     11.64 o 
   7   1  12     3046.82     3089.70     72.40 o 
   9   1  12      439.25      459.63     20.31 o 
 -14   2  12      117.66      112.63     15.90 o 
 -12   2  12       81.50       71.53     10.38 o 
 -10   2  12       22.00       32.88      7.96 o 
  -8   2  12      221.35      183.66      9.06 o 
  -6   2  12     1834.38     1720.94     24.37 o 
  -4   2  12     5266.06     5130.97     51.15 o 
  -2   2  12     2698.03     2465.98     28.51 o 
   0   2  12       37.80       50.31      6.38 o 
   2   2  12      399.28      414.22     13.83 o 
   4   2  12     1588.04     1565.38     27.49 o 
   6   2  12      606.53      547.70     25.20 o 
   8   2  12      589.76      611.74     21.89 o 
  10   2  12       83.18       68.41     26.92 o 
 -13   3  12      140.99      130.73     12.76 o 
 -11   3  12     1555.59     1591.98     38.78 o 
  -9   3  12      347.82      385.48     17.76 o 
  -7   3  12      834.72      676.45     27.49 o 
  -5   3  12     7383.78     7160.76     65.88 o 
  -3   3  12       30.13       62.91      4.85 o 
  -1   3  12      357.35      299.90     10.09 o 
   1   3  12     5126.20     5021.15     57.98 o 
   3   3  12      874.53      839.42     18.50 o 
   5   3  12     1086.35     1054.26     22.82 o 
   7   3  12      157.48      146.75     14.89 o 
   9   3  12      207.52      219.88     18.61 o 
 -14   4  12      310.29      399.69     28.86 o 
 -12   4  12      453.73      431.45     20.03 o 
 -10   4  12        2.61        5.61      6.09 o 
  -8   4  12        8.93       15.85      6.04 o 
  -6   4  12     2309.57     2393.69     36.88 o 
  -4   4  12     3401.06     3226.93     43.22 o 
  -2   4  12        7.01        9.61      3.27 o 
   0   4  12     1610.06     1628.70     26.13 o 
   2   4  12      939.28      898.54     18.63 o 
   4   4  12     1380.53     1403.88     24.99 o 
   6   4  12      179.80      181.09     12.48 o 
   8   4  12      449.39      472.56     35.75 o 
  10   4  12       31.11       25.84     14.18 o 
 -13   5  12       18.41       10.51     14.36 o 
 -11   5  12      922.84     1041.13     41.86 o 
  -9   5  12       14.11       11.59      7.64 o 
  -7   5  12      680.22      704.04     19.10 o 
  -5   5  12      897.44      881.44     20.02 o 
  -3   5  12      211.31      214.40     10.30 o 
  -1   5  12     1571.30     1659.24     26.00 o 
   1   5  12     4048.40     3773.17     40.82 o 
   3   5  12      869.63      857.35     18.67 o 
   5   5  12     1014.73     1056.10     22.69 o 
   7   5  12      146.51      113.69     12.08 o 
   9   5  12        0.82       -5.44      8.00 o 
 -12   6  12      429.10      388.45     26.56 o 
 -10   6  12     1230.89     1291.42     38.82 o 
  -8   6  12      331.57      374.70     14.85 o 
  -6   6  12     5389.61     5150.07     69.08 o 
  -4   6  12      309.08      328.01     16.00 o 
  -2   6  12     3919.45     3725.37     48.75 o 
   0   6  12        4.61        1.88      4.22 o 
   2   6  12     1950.06     1852.52     37.79 o 
   4   6  12       20.89       21.46      6.01 o 
   6   6  12      435.05      455.98     15.36 o 
   8   6  12      853.14      846.83     64.13 o 
 -13   7  12       37.36       44.86     17.95 o 
 -11   7  12      158.53      178.60     18.52 o 
  -9   7  12      173.10      177.09     12.46 o 
  -7   7  12      531.89      571.29     18.79 o 
  -5   7  12     1140.85     1073.61     22.83 o 
  -3   7  12      200.56      185.63     26.20 o 
  -1   7  12      852.35      885.05     35.88 o 
   1   7  12     3243.70     3231.58     48.08 o 
   3   7  12        7.77       11.44      5.01 o 
   5   7  12      545.99      512.46     18.62 o 
   7   7  12       11.44       17.84     14.81 o 
   9   7  12        0.14        3.51     13.54 o 
 -12   8  12        0.87      -13.46     13.46 o 
 -10   8  12      292.70      409.17     41.28 o 
  -8   8  12     2003.44     1990.46     47.23 o 
  -6   8  12     1058.33     1023.07     30.71 o 
  -4   8  12      369.00      339.24     22.66 o 
  -2   8  12      194.17      182.00     13.68 o 
   0   8  12        2.88       -2.86      5.39 o 
   2   8  12     2485.42     2445.40     40.93 o 
   4   8  12     1292.38     1374.24     28.91 o 
   6   8  12      216.66      170.40     19.30 o 
   8   8  12        0.02        5.23     12.27 o 
 -11   9  12      194.67      164.21     30.51 o 
  -9   9  12      927.97      880.11     45.96 o 
  -7   9  12       14.89       31.71      8.43 o 
  -5   9  12      666.29      628.48     22.93 o 
  -3   9  12       17.30       28.24     13.65 o 
  -1   9  12      336.44      379.22     19.29 o 
   1   9  12     6315.99     6232.63    192.02 o 
   3   9  12      357.84      342.55     23.65 o 
   5   9  12      202.59      247.88     21.25 o 
   7   9  12      600.38      678.02     35.35 o 
 -12  10  12      422.28      397.50     44.86 o 
 -10  10  12      156.65      127.84     23.57 o 
  -8  10  12       52.28       60.80     16.76 o 
  -6  10  12      476.19      512.59     23.38 o 
  -4  10  12       96.42       80.84     17.79 o 
  -2  10  12      803.44      769.88     54.74 o 
   0  10  12     1547.57     1364.79     74.48 o 
   2  10  12       26.50       32.95     13.54 o 
   4  10  12      268.01      261.41     27.83 o 
   6  10  12      336.26      368.73     26.61 o 
   8  10  12        6.01        7.32     13.63 o 
 -11  11  12       91.10      117.55     29.61 o 
  -9  11  12      490.64      466.90     43.52 o 
  -7  11  12        1.53        1.00      6.96 o 
  -5  11  12     3845.46     3339.74    135.49 o 
  -3  11  12      159.81      122.93     26.92 o 
  -1  11  12     3391.86     3090.29    120.24 o 
   1  11  12        0.36        3.59     13.46 o 
   3  11  12       88.24       80.75     18.07 o 
   5  11  12      503.51      522.91     39.20 o 
   7  11  12      231.79      281.25     52.49 o 
 -10  12  12       52.48       63.14     30.06 o 
  -8  12  12     1902.00     2243.24    122.93 o 
  -6  12  12       23.18       47.56     23.33 o 
  -4  12  12     1018.30     1060.61     70.89 o 
  -2  12  12      486.92      378.66     41.28 o 
   0  12  12        2.67        2.69     12.56 o 
   2  12  12      584.54      701.45     40.55 o 
   4  12  12     2574.67     2511.32     83.39 o 
   6  12  12      120.92      133.90     25.28 o 
  -9  13  12      367.72      403.78     57.43 o 
  -7  13  12      598.08      664.90     64.61 o 
  -5  13  12      307.53      323.03     43.97 o 
  -3  13  12      818.13      837.18     61.91 o 
  -1  13  12       90.98       46.66     20.64 o 
   1  13  12        3.76       10.77     15.25 o 
   3  13  12      266.91      364.47     34.55 o 
   5  13  12      132.80      160.39     62.81 o 
  -8  14  12      368.48      443.26     61.02 o 
  -6  14  12       12.34       33.20     23.33 o 
  -4  14  12      123.24      144.46     32.30 o 
  -2  14  12      530.26      489.92     48.45 o 
   0  14  12       31.15       19.74     17.95 o 
   2  14  12      270.94      239.75     26.96 o 
   4  14  12      382.06      443.53     36.28 o 
  -7  15  12       99.56      133.70     37.69 o 
  -5  15  12       37.35       37.69     22.43 o 
  -3  15  12        0.09       10.77     18.84 o 
  -1  15  12      489.00      470.18     47.56 o 
   1  15  12      763.66      882.94     61.91 o 
   3  15  12        0.85        1.04     12.01 o 
  -6  16  12      434.38      434.29     55.63 o 
  -4  16  12      182.34      144.46     34.10 o 
  -2  16  12       76.02       84.35     27.82 o 
   0  16  12       35.14       27.82     18.84 o 
   2  16  12       29.83       33.11     20.19 o 
  -5  17  12      409.62      450.44     56.53 o 
  -3  17  12      128.77      138.18     33.20 o 
  -1  17  12        0.84       21.54     19.74 o 
   1  17  12       80.34       79.86     25.12 o 
 -13   1  13      127.79      159.36     21.54 o 
 -11   1  13     1300.69     1332.69     33.96 o 
  -9   1  13       15.31        3.19      4.49 o 
  -7   1  13        2.59        5.55      3.87 o 
  -5   1  13     3515.58     3579.07     46.08 o 
  -3   1  13     2335.10     2199.38     29.10 o 
  -1   1  13      290.87      267.01     13.86 o 
   1   1  13     1231.01     1171.39     22.50 o 
   3   1  13     2462.93     2416.45     52.30 o 
   5   1  13      337.93      317.87     14.90 o 
   7   1  13       20.13       12.62      9.60 o 
   9   1  13     1072.34     1053.65     37.40 o 
 -14   2  13       57.96       76.27     26.92 o 
 -12   2  13      150.37      123.67     14.38 o 
 -10   2  13      158.07      209.83     14.39 o 
  -8   2  13      944.53      908.19     27.92 o 
  -6   2  13     1779.86     1548.21     26.27 o 
  -4   2  13     4720.81     4878.84     50.18 o 
  -2   2  13      123.28       99.02      6.55 o 
   0   2  13       83.86       88.29      7.10 o 
   2   2  13        9.41       13.10      4.73 o 
   4   2  13     2751.63     2637.64     40.72 o 
   6   2  13       97.10       93.12      9.47 o 
   8   2  13        5.63       20.26     10.08 o 
 -13   3  13       42.56       51.07     11.66 o 
 -11   3  13      222.01      234.68     16.02 o 
  -9   3  13     1440.73     1451.00     40.39 o 
  -7   3  13     1255.53     1251.02     30.76 o 
  -5   3  13      859.81      872.53     16.61 o 
  -3   3  13       47.17       50.25      5.11 o 
  -1   3  13     2554.07     2562.33     33.97 o 
   1   3  13      232.55      269.15     11.21 o 
   3   3  13     1648.31     1526.17     28.00 o 
   5   3  13      135.13      123.77      9.18 o 
   7   3  13        6.56        6.61      8.51 o 
   9   3  13      362.35      356.22     23.12 o 
 -12   4  13       95.17      100.85     11.86 o 
 -10   4  13     4249.04     4009.24     96.91 o 
  -8   4  13      291.70      237.30     21.23 o 
  -6   4  13       28.26       41.45      6.54 o 
  -4   4  13     1462.22     1312.86     25.30 o 
  -2   4  13     4862.92     4595.31     49.30 o 
   0   4  13     3492.38     3358.13     42.68 o 
   2   4  13      964.22      907.10     19.85 o 
   4   4  13      989.99      968.75     19.72 o 
   6   4  13       11.23        5.56      7.10 o 
   8   4  13       21.95       19.77      9.98 o 
 -13   5  13       26.73       43.56     14.36 o 
 -11   5  13       38.11       47.87     10.70 o 
  -9   5  13      101.66       68.25     17.14 o 
  -7   5  13      475.83      499.14     17.42 o 
  -5   5  13      181.25      162.59     10.28 o 
  -3   5  13      175.97      156.79     10.07 o 
  -1   5  13      685.48      656.14     17.83 o 
   1   5  13      344.39      280.96      8.61 o 
   3   5  13     3560.03     3558.09     45.58 o 
   5   5  13      488.60      515.35     22.92 o 
   7   5  13     1111.18     1057.11     31.41 o 
   9   5  13      194.68      187.70     20.69 o 
 -12   6  13       24.20       52.76     14.18 o 
 -10   6  13       17.42       25.34     10.73 o 
  -8   6  13      171.57      167.88     11.25 o 
  -6   6  13       90.74      106.88      9.65 o 
  -4   6  13     1751.29     1684.80     30.71 o 
  -2   6  13      274.33      250.06     10.61 o 
   0   6  13      268.12      269.99     14.76 o 
   2   6  13       51.25       44.15      7.65 o 
   4   6  13       13.99       14.12      5.92 o 
   6   6  13      312.37      262.19     20.90 o 
   8   6  13        9.29        6.92     10.72 o 
 -13   7  13       15.03       45.76     18.84 o 
 -11   7  13      863.82      903.92     37.91 o 
  -9   7  13       77.01       97.24     12.08 o 
  -7   7  13      674.37      724.04     22.87 o 
  -5   7  13     3864.71     3813.95     54.11 o 
  -3   7  13        0.46       -3.69      8.70 o 
  -1   7  13      289.74      275.07     14.76 o 
   1   7  13      992.07      899.46     25.79 o 
   3   7  13     1016.55     1037.01     24.59 o 
   5   7  13      701.98      682.29     22.32 o 
   7   7  13      937.99      888.61     43.00 o 
 -12   8  13      149.44      198.30     33.20 o 
 -10   8  13     2529.88     2427.19    102.29 o 
  -8   8  13      416.01      415.08     22.16 o 
  -6   8  13       16.37       12.76      6.84 o 
  -4   8  13      170.35      192.07     15.54 o 
  -2   8  13     1217.54     1259.77     35.46 o 
   0   8  13     3547.44     3548.70     67.09 o 
   2   8  13      250.44      323.40     15.22 o 
   4   8  13       77.94       77.55      9.04 o 
   6   8  13       97.25      106.77     17.42 o 
   8   8  13      172.36      209.07     27.57 o 
 -11   9  13       80.90       89.73     26.02 o 
  -9   9  13      917.94     1017.63     54.74 o 
  -7   9  13       42.29       40.87      9.45 o 
  -5   9  13      415.94      436.65     36.56 o 
  -3   9  13     1380.10     1292.06     35.83 o 
  -1   9  13     2860.88     2721.88     65.23 o 
   1   9  13      253.44      207.28     33.20 o 
   3   9  13      740.16      745.24     65.05 o 
   5   9  13        3.58        6.35     10.08 o 
   7   9  13       71.53       64.41     28.26 o 
 -10  10  13        0.01        4.49     15.25 o 
  -8  10  13      482.32      529.13     39.93 o 
  -6  10  13      569.37      556.03     33.70 o 
  -4  10  13      832.62      787.85     52.04 o 
  -2  10  13      224.91      207.28     32.30 o 
   0  10  13     1250.15     1266.98     74.48 o 
   2  10  13       14.07       24.62     13.54 o 
   4  10  13     2423.77     2550.45     85.89 o 
   6  10  13       29.88       37.46     13.82 o 
 -11  11  13      123.43      139.08     31.41 o 
  -9  11  13       79.58      109.27     21.99 o 
  -7  11  13        7.59        9.63      7.68 o 
  -5  11  13      111.19       79.00     21.98 o 
  -3  11  13        1.53       -2.69     13.46 o 
  -1  11  13      273.06      251.24     35.89 o 
   1  11  13      386.81      447.75     46.66 o 
   3  11  13      350.99      327.49     31.81 o 
   5  11  13       10.86       42.73     17.44 o 
 -10  12  13       21.57       10.42     13.97 o 
  -8  12  13      517.89      537.48     62.81 o 
  -6  12  13      405.63      446.85     52.94 o 
  -4  12  13      539.85      465.70     49.35 o 
  -2  12  13      356.26      278.16     37.69 o 
   0  12  13      160.03      172.28     31.41 o 
   2  12  13       17.66       50.30     32.30 o 
   4  12  13       97.73       98.44     21.54 o 
   6  12  13        7.17       18.17     16.73 o 
  -9  13  13      104.40      174.97     44.86 o 
  -7  13  13      652.90      629.90     65.50 o 
  -5  13  13     1157.02      948.44     71.78 o 
  -3  13  13     1884.47     1751.52     93.32 o 
  -1  13  13      156.90      127.42     28.71 o 
   1  13  13     1114.61     1200.58     75.37 o 
   3  13  13      178.73      247.86     28.82 o 
   5  13  13      119.16      126.48     25.17 o 
  -8  14  13      106.74      106.78     37.69 o 
  -6  14  13        2.10      -10.77     17.05 o 
  -4  14  13       58.09       96.01     29.61 o 
  -2  14  13      123.17       84.35     26.92 o 
   0  14  13      122.39      100.50     27.82 o 
   2  14  13       71.74       29.61     19.74 o 
   4  14  13      554.62      548.52     41.65 o 
  -7  15  13      156.16      174.08     42.17 o 
  -5  15  13      285.24      228.81     43.07 o 
  -3  15  13      494.29      475.57     52.04 o 
  -1  15  13        3.62       11.66     17.05 o 
   1  15  13       70.40       61.02     23.33 o 
   3  15  13      477.87      465.88     37.56 o 
  -6  16  13      216.31      312.26     50.25 o 
  -4  16  13      334.88      301.49     45.76 o 
  -2  16  13     1158.13     1170.08     78.96 o 
   0  16  13      127.85      149.85     31.41 o 
   2  16  13      228.87      328.41     43.07 o 
  -3  17  13      136.97      109.47     33.20 o 
  -1  17  13       55.12       82.55     27.82 o 
 -12   0  14       35.88       69.99     23.33 o 
 -10   0  14     1943.32     1874.99     51.96 o 
  -8   0  14        0.24       27.29      8.76 o 
  -6   0  14      166.64      170.75     19.40 o 
  -4   0  14        0.93       -2.27      5.32 o 
  -2   0  14    13465.76    13121.98    181.85 o 
   0   0  14      142.02      137.25     12.93 o 
   2   0  14      724.54      738.39     27.96 o 
   4   0  14     5044.46     4838.18     88.49 o 
   6   0  14     1617.62     1724.10     55.74 o 
   8   0  14       71.29       51.48     14.90 o 
 -13   1  14        3.81      -10.15     10.15 o 
 -11   1  14     1256.87     1250.61     33.32 o 
  -9   1  14       94.51       87.89      8.16 o 
  -7   1  14      902.32      989.35     26.48 o 
  -5   1  14      654.43      582.38     16.06 o 
  -3   1  14     6812.38     6537.03     68.24 o 
  -1   1  14      800.14      797.06     18.24 o 
   1   1  14      526.61      485.20     14.79 o 
   3   1  14        9.25        9.31      5.74 o 
   5   1  14      185.35      187.67     23.68 o 
   7   1  14      235.40      245.93     15.79 o 
   9   1  14        0.10       -8.08     15.25 o 
 -12   2  14      351.57      389.51     21.91 o 
 -10   2  14      546.32      505.49     21.37 o 
  -8   2  14     2630.58     2365.40     47.03 o 
  -6   2  14        2.71       19.53      9.03 o 
  -4   2  14      153.26      139.61      8.13 o 
  -2   2  14       60.63       67.99      6.25 o 
   0   2  14      131.25      150.72     16.69 o 
   2   2  14        5.93        3.19      4.47 o 
   4   2  14      375.47      361.39     15.80 o 
   6   2  14       31.10       26.96      7.92 o 
   8   2  14       47.27       43.28     12.21 o 
 -13   3  14      208.91      207.52     16.84 o 
 -11   3  14     1345.80     1300.98     38.69 o 
  -9   3  14      845.75      745.12     25.14 o 
  -7   3  14      613.68      665.30     36.52 o 
  -5   3  14       45.38       39.65      4.95 o 
  -3   3  14      345.50      316.45     10.95 o 
  -1   3  14      117.63      129.38      9.26 o 
   1   3  14     1253.83     1204.76     40.64 o 
   3   3  14     3167.21     3077.11     44.36 o 
   5   3  14        2.70        0.35      5.12 o 
   7   3  14      487.17      470.05     24.94 o 
 -12   4  14       39.33       31.75      8.93 o 
 -10   4  14       65.39       74.83     13.08 o 
  -8   4  14        0.81       -1.32      5.52 o 
  -6   4  14     1782.10     1680.34     36.41 o 
  -4   4  14      603.09      536.54     17.54 o 
  -2   4  14      306.96      310.33      9.78 o 
   0   4  14      556.45      520.18     14.30 o 
   2   4  14     1387.37     1390.66     25.62 o 
   4   4  14      116.77       98.91     10.67 o 
   6   4  14      107.94      107.46     12.35 o 
   8   4  14        0.89       -3.65      8.84 o 
 -13   5  14      314.29      285.34     35.89 o 
 -11   5  14       22.38        9.62      8.04 o 
  -9   5  14      345.22      368.94     18.45 o 
  -7   5  14       28.36       24.05      6.69 o 
  -5   5  14     3071.99     3039.78     47.87 o 
  -3   5  14      971.42      858.39     23.21 o 
  -1   5  14      378.30      398.40     14.72 o 
   1   5  14       18.55       14.44      3.69 o 
   3   5  14     1598.48     1573.33     29.18 o 
   5   5  14      394.81      430.57     19.02 o 
   7   5  14      200.29      251.29     18.13 o 
 -12   6  14      487.13      484.77     30.28 o 
 -10   6  14      841.20      866.55     37.43 o 
  -8   6  14     1485.95     1520.33     34.38 o 
  -6   6  14      202.73      194.88     12.14 o 
  -4   6  14        8.12        2.04      4.31 o 
  -2   6  14     3471.11     3433.24     48.54 o 
   0   6  14      201.64      251.22     17.10 o 
   2   6  14     1796.57     1757.01     50.51 o 
   4   6  14     1207.06     1248.74     33.06 o 
   6   6  14      233.53      223.94     20.46 o 
   8   6  14       79.17       82.55     26.92 o 
 -11   7  14      192.37      187.47     19.39 o 
  -9   7  14       21.35       12.86      9.45 o 
  -7   7  14      522.91      559.59     33.93 o 
  -5   7  14     1080.36     1097.13     26.10 o 
  -3   7  14        3.99       -0.47      6.19 o 
  -1   7  14      202.33      161.09     20.99 o 
   1   7  14     1140.18     1085.88     29.89 o 
   3   7  14      328.56      329.09     18.13 o 
   5   7  14       16.57       18.65      9.06 o 
   7   7  14      141.53      147.28     22.02 o 
 -10   8  14       39.48       98.70     26.02 o 
  -8   8  14      107.30      123.12     33.65 o 
  -6   8  14     1414.28     1297.10     72.66 o 
  -4   8  14       47.86       41.14     13.14 o 
  -2   8  14      739.19      701.27     39.03 o 
   0   8  14      867.00      851.26     43.63 o 
   2   8  14      695.16      693.87     23.96 o 
   4   8  14      705.89      774.53     33.67 o 
   6   8  14      266.87      358.02     64.61 o 
 -11   9  14      130.67      123.83     28.71 o 
  -9   9  14      168.25      229.71     33.20 o 
  -7   9  14      198.38      218.32     24.72 o 
  -5   9  14      124.20      102.27     21.37 o 
  -3   9  14      930.81      932.78     31.01 o 
  -1   9  14      461.05      378.61     22.41 o 
   1   9  14     1867.71     1810.85     47.79 o 
   3   9  14      455.54      460.86     54.29 o 
   5   9  14       22.98       29.25     12.54 o 
   7   9  14      360.54      386.65     34.92 o 
 -10  10  14        7.08      -13.46     13.46 o 
  -8  10  14     1007.18     1056.15     54.74 o 
  -6  10  14      389.00      377.60     21.97 o 
  -4  10  14       76.18       76.17     10.72 o 
  -2  10  14       24.04       31.86      7.94 o 
   0  10  14        0.37      -10.77     12.56 o 
   2  10  14        9.25       17.05     19.74 o 
   4  10  14      234.95      320.69     33.61 o 
   6  10  14       42.77       24.33     13.39 o 
  -9  11  14      120.25      126.46     23.07 o 
  -7  11  14        5.64       18.64     13.76 o 
  -5  11  14       60.89       39.41     15.25 o 
  -3  11  14       16.24       24.23     17.05 o 
  -1  11  14      283.63      294.31     39.48 o 
   1  11  14     2311.32     2359.89    111.26 o 
   3  11  14       88.88       83.42     21.98 o 
   5  11  14        3.29       11.01     15.19 o 
 -10  12  14       11.31       36.79     20.64 o 
  -8  12  14     1058.39     1044.45     87.94 o 
  -6  12  14     1159.27     1158.41     83.45 o 
  -4  12  14      417.99      387.63     47.56 o 
  -2  12  14      526.56      506.08     51.15 o 
   0  12  14       78.42       39.48     21.54 o 
   2  12  14      776.04      635.29     59.22 o 
   4  12  14      199.49      212.53     29.19 o 
  -9  13  14       87.94       29.61     27.82 o 
  -7  13  14      289.92      350.84     52.94 o 
  -5  13  14      604.35      570.68     58.32 o 
  -3  13  14       31.99       14.36     18.84 o 
  -1  13  14      303.59      297.01     41.28 o 
   1  13  14      403.36      404.68     47.56 o 
   3  13  14       75.94      133.99     49.80 o 
  -8  14  14      183.97      252.14     51.15 o 
  -6  14  14      236.32      279.06     47.56 o 
  -4  14  14      290.60      307.77     45.76 o 
  -2  14  14     1450.59     1550.53     89.73 o 
   0  14  14      983.30     1069.58     73.58 o 
   2  14  14      532.59      536.58     55.63 o 
  -5  15  14      382.07      349.05     51.15 o 
  -3  15  14      668.60      664.90     61.91 o 
  -1  15  14      286.69      354.43     45.76 o 
   1  15  14      498.87      554.53     55.63 o 
  -4  16  14      103.17      110.37     33.20 o 
  -2  16  14       10.37       18.84     22.43 o 
   0  16  14      252.52      259.32     41.28 o 
 -13   1  15        1.73        8.08     17.95 o 
 -11   1  15      393.17      409.13     21.25 o 
  -9   1  15     1028.57     1117.97     25.09 o 
  -7   1  15      588.19      615.25     18.99 o 
  -5   1  15        1.56        4.90      4.61 o 
  -3   1  15      851.26      943.26     21.45 o 
  -1   1  15       31.57       28.58      5.42 o 
   1   1  15      716.26      679.92     19.05 o 
   3   1  15      633.08      599.57     19.70 o 
   5   1  15      210.18      212.04     14.48 o 
   7   1  15      406.26      423.87     20.29 o 
 -12   2  15       36.54       39.08     10.66 o 
 -10   2  15       28.55       33.90      8.95 o 
  -8   2  15      537.76      558.09     21.81 o 
  -6   2  15       11.93       21.59      5.32 o 
  -4   2  15      808.41      780.51     18.94 o 
  -2   2  15       89.96       81.75      7.27 o 
   0   2  15      251.53      278.02     11.59 o 
   2   2  15       92.62       66.89      7.73 o 
   4   2  15      148.02      132.60     10.90 o 
   6   2  15     1916.81     1904.40     41.21 o 
   8   2  15       81.70       70.89     23.33 o 
 -13   3  15      385.52      443.84     29.50 o 
 -11   3  15       97.68       99.74     13.81 o 
  -9   3  15       96.27      104.42     15.38 o 
  -7   3  15        1.39       -4.24      5.96 o 
  -5   3  15     1752.04     1619.25     36.84 o 
  -3   3  15     3286.59     3218.94     41.06 o 
  -1   3  15     1833.03     1842.50     29.29 o 
   1   3  15       22.53       23.41      5.36 o 
   3   3  15      374.20      382.65     14.62 o 
   5   3  15      305.12      304.04     21.24 o 
   7   3  15      225.40      233.59     31.16 o 
 -12   4  15      368.81      370.91     19.47 o 
 -10   4  15      133.93      127.92     14.90 o 
  -8   4  15     5999.61     5765.55    118.63 o 
  -6   4  15       85.56       69.61      9.46 o 
  -4   4  15      263.33      257.47     13.99 o 
  -2   4  15      622.47      575.37     14.39 o 
   0   4  15     2361.35     2348.12     35.11 o 
   2   4  15        3.82        7.93      4.70 o 
   4   4  15      113.43      123.72     12.31 o 
   6   4  15      247.85      285.02     19.40 o 
   8   4  15       19.32       17.95     16.15 o 
 -11   5  15      264.18      289.15     19.31 o 
  -9   5  15      896.45      988.99     33.19 o 
  -7   5  15     1524.13     1474.85     59.06 o 
  -5   5  15     1351.27     1411.39     32.59 o 
  -3   5  15     2331.70     2215.15     38.92 o 
  -1   5  15      618.64      588.80     18.36 o 
   1   5  15      421.87      365.76     16.27 o 
   3   5  15      289.44      287.32     13.64 o 
   5   5  15      423.93      417.94     23.76 o 
   7   5  15       68.89       85.22     18.71 o 
 -12   6  15       65.75       99.14     16.99 o 
 -10   6  15       35.78       32.66     10.45 o 
  -8   6  15        1.90       -3.81      7.00 o 
  -6   6  15       74.98       76.00     11.22 o 
  -4   6  15      106.31      116.16      9.35 o 
  -2   6  15        1.15       -3.95      3.95 o 
   0   6  15       21.47       23.86     10.34 o 
   2   6  15      228.03      218.94     16.84 o 
   4   6  15      219.75      221.16     19.88 o 
   6   6  15      291.83      273.98     23.13 o 
 -11   7  15        4.82       -7.21      8.82 o 
  -9   7  15      143.94      153.60     28.26 o 
  -7   7  15       13.31       17.78      7.18 o 
  -5   7  15     2463.69     2411.42     36.77 o 
  -3   7  15     2131.62     2114.15     52.53 o 
  -1   7  15      103.54       92.33     10.83 o 
   1   7  15       23.90       29.25      9.22 o 
   3   7  15      873.04      788.38     33.45 o 
   5   7  15      984.01     1028.73     40.08 o 
   7   7  15      169.92      199.71     28.00 o 
 -10   8  15        2.24        8.08     16.15 o 
  -8   8  15     3727.76     3594.57    129.21 o 
  -6   8  15        3.40       17.64      8.93 o 
  -4   8  15       80.97      106.07     13.70 o 
  -2   8  15       17.95        8.50      7.77 o 
   0   8  15     3825.75     3897.08    147.60 o 
   2   8  15       18.82       21.08      7.57 o 
   4   8  15      179.86      230.17     26.19 o 
   6   8  15      754.61      742.68     45.91 o 
 -11   9  15      100.04      109.47     28.71 o 
  -9   9  15      761.92      784.24     57.43 o 
  -7   9  15        1.45       -4.76     10.11 o 
  -5   9  15      150.33      175.86     16.53 o 
  -3   9  15        3.81        1.43      7.34 o 
  -1   9  15      964.02      911.40     30.82 o 
   1   9  15       79.92       85.79     20.64 o 
   3   9  15      252.50      247.51     32.75 o 
   5   9  15     1085.64     1050.20     44.72 o 
 -10  10  15       78.93       73.58     26.02 o 
  -8  10  15      204.42      171.67     26.92 o 
  -6  10  15      723.66      690.41     48.45 o 
  -4  10  15      496.44      491.62     23.61 o 
  -2  10  15      805.07      795.01     34.10 o 
   0  10  15      234.43      214.45     36.79 o 
   2  10  15       32.54       19.74     19.74 o 
   4  10  15        0.28        8.09     14.66 o 
  -9  11  15      221.81      166.17     26.92 o 
  -7  11  15      375.03      321.27     48.90 o 
  -5  11  15      211.32      242.76     32.75 o 
  -3  11  15       49.70       57.43     24.23 o 
  -1  11  15       37.08       39.48     21.54 o 
   1  11  15       80.10       89.73     30.51 o 
   3  11  15       19.51       68.19     29.61 o 
   5  11  15       68.84       83.82     23.79 o 
  -8  12  15      135.30      103.75     33.65 o 
  -6  12  15        4.61       11.66     19.74 o 
  -4  12  15      336.93      366.10     48.45 o 
  -2  12  15      164.69      171.38     34.99 o 
   0  12  15      292.27      330.21     44.86 o 
   2  12  15       33.42       50.25     24.23 o 
   4  12  15        4.58       -6.70     27.37 o 
  -7  13  15        2.05        6.28     20.64 o 
  -5  13  15        2.97        7.18     19.74 o 
  -3  13  15      256.77      262.01     42.17 o 
  -1  13  15       21.56       52.94     23.33 o 
   1  13  15       17.88       55.63     24.23 o 
   3  13  15      413.15      503.38     57.43 o 
  -6  14  15        1.28       -5.38     18.84 o 
  -4  14  15       14.61       20.64     21.54 o 
  -2  14  15      147.13      166.00     35.89 o 
   0  14  15       38.72       58.32     26.92 o 
   2  14  15       29.10       33.20     23.33 o 
  -5  15  15      165.31      175.87     41.28 o 
  -3  15  15      946.79      986.13     76.27 o 
  -1  15  15       62.44       52.94     26.92 o 
 -12   0  16     2284.41     2271.96    102.29 o 
 -10   0  16       62.88       62.31     11.79 o 
  -8   0  16      751.10      705.97     44.79 o 
  -6   0  16     2053.04     2174.42     50.25 o 
  -4   0  16      121.51      159.31     16.81 o 
  -2   0  16      884.44      902.54     30.66 o 
   0   0  16        2.27       11.15      6.99 o 
   2   0  16      488.79      470.02     24.30 o 
   4   0  16     1937.92     1976.66     60.90 o 
   6   0  16      367.40      361.36     41.72 o 
 -11   1  16      196.26      187.06     18.08 o 
  -9   1  16      933.89      948.87     23.24 o 
  -7   1  16       41.15       57.32      7.10 o 
  -5   1  16      309.21      326.72     13.14 o 
  -3   1  16     4335.25     4086.86     53.80 o 
  -1   1  16      190.45      174.68     10.60 o 
   1   1  16        2.64       12.60      5.44 o 
   3   1  16      780.39      768.39     21.89 o 
   5   1  16      197.21      188.29     14.35 o 
   7   1  16      188.28      201.97     17.20 o 
 -12   2  16       51.59       38.20     10.54 o 
 -10   2  16      427.25      446.07     21.10 o 
  -8   2  16        9.15        9.99      6.92 o 
  -6   2  16      311.41      338.47     13.80 o 
  -4   2  16      133.35      144.92     10.23 o 
  -2   2  16       26.74       23.85      5.77 o 
   0   2  16      927.96      856.17     21.39 o 
   2   2  16       31.72       42.25      6.98 o 
   4   2  16       59.37       32.86     10.75 o 
   6   2  16      232.32      226.04     15.18 o 
 -11   3  16      134.07      181.75     17.00 o 
  -9   3  16     1617.48     1601.17     47.40 o 
  -7   3  16      139.36      139.79     12.43 o 
  -5   3  16     1489.71     1561.70     36.08 o 
  -3   3  16     1400.11     1388.63     27.59 o 
  -1   3  16     5010.33     5015.50     61.58 o 
   1   3  16      129.99      112.25      8.99 o 
   3   3  16        3.10       21.23      8.03 o 
   5   3  16     1149.39     1095.00     36.49 o 
   7   3  16      197.01      192.92     28.71 o 
 -12   4  16       93.93       97.04     12.38 o 
 -10   4  16       13.28       24.53      9.24 o 
  -8   4  16      190.49      183.18     22.15 o 
  -6   4  16      518.98      592.04     31.86 o 
  -4   4  16       21.32       10.73      6.08 o 
  -2   4  16        0.50       -4.72      4.81 o 
   0   4  16      118.60      148.77     10.57 o 
   2   4  16      811.98      784.86     19.59 o 
   4   4  16        2.02       11.92      7.83 o 
   6   4  16      123.84      123.26     15.94 o 
 -11   5  16      130.22      139.54     18.93 o 
  -9   5  16      125.48      100.13     13.12 o 
  -7   5  16      241.37      200.61     15.78 o 
  -5   5  16       60.06       75.68      9.65 o 
  -3   5  16     2287.16     2295.42     43.53 o 
  -1   5  16       14.50       14.09      5.71 o 
   1   5  16     2710.89     2654.04     54.27 o 
   3   5  16       41.92       22.20     10.86 o 
   5   5  16      611.40      577.28     45.76 o 
 -12   6  16      241.24      243.17     31.41 o 
 -10   6  16      281.20      288.28     18.35 o 
  -8   6  16     1122.47     1136.53     41.76 o 
  -6   6  16     5361.28     5511.07    145.12 o 
  -4   6  16      256.51      238.34     13.85 o 
  -2   6  16        3.50       -1.08      4.63 o 
   0   6  16     5285.13     5058.80     94.55 o 
   2   6  16     1777.07     1817.14     53.54 o 
   4   6  16        1.60        2.09      8.90 o 
   6   6  16      338.46      318.40     29.17 o 
 -11   7  16      504.53      563.50     42.62 o 
  -9   7  16        4.75        7.18     11.66 o 
  -7   7  16      260.67      272.12     14.51 o 
  -5   7  16        7.92       -0.47      7.78 o 
  -3   7  16      362.17      406.99     23.77 o 
  -1   7  16      236.45      263.39     16.71 o 
   1   7  16      437.52      348.06     26.63 o 
   3   7  16      129.20      122.21     18.57 o 
   5   7  16      290.83      303.77     24.59 o 
 -10   8  16        6.68       -1.79     15.25 o 
  -8   8  16       25.39       26.92     17.95 o 
  -6   8  16      539.11      507.80     35.14 o 
  -4   8  16       24.94       49.89     15.70 o 
  -2   8  16      229.74      235.91     18.32 o 
   0   8  16      814.35      779.67     41.36 o 
   2   8  16      447.47      367.01     24.19 o 
   4   8  16       26.20       21.81     12.12 o 
  -9   9  16     1536.73     1444.65     79.86 o 
  -7   9  16      272.27      279.82     28.89 o 
  -5   9  16      439.58      449.80     33.41 o 
  -3   9  16     1109.04     1144.57     49.69 o 
  -1   9  16      660.20      691.04     27.94 o 
   1   9  16      108.83      126.52     34.99 o 
   3   9  16       87.45      114.69     21.34 o 
   5   9  16      391.58      388.93     38.14 o 
 -10  10  16      653.70      638.88     55.63 o 
  -8  10  16       75.14      113.96     27.82 o 
  -6  10  16     1096.53     1173.56     83.45 o 
  -4  10  16       12.74       18.51     12.64 o 
  -2  10  16        4.75       10.17      8.03 o 
   0  10  16      134.31      146.26     34.10 o 
   2  10  16      138.64      157.92     37.69 o 
   4  10  16       80.37      116.65     36.79 o 
  -9  11  16     1372.65     1488.62     83.45 o 
  -7  11  16        5.35        1.62     12.45 o 
  -5  11  16      135.48      115.75     33.20 o 
  -3  11  16       25.76       18.84     19.74 o 
  -1  11  16      213.78      174.97     36.79 o 
   1  11  16        2.68       16.15     18.84 o 
   3  11  16      309.93      406.48     52.94 o 
  -8  12  16      544.96      655.44     66.40 o 
  -6  12  16       10.63       18.84     25.12 o 
  -4  12  16      149.25      218.04     41.28 o 
  -2  12  16      403.20      480.95     53.84 o 
   0  12  16      222.77      244.96     41.28 o 
   2  12  16       64.66       90.63     33.20 o 
  -7  13  16        6.12       16.15     26.02 o 
  -5  13  16      208.80      184.84     41.28 o 
  -3  13  16      874.44      849.74     72.68 o 
  -1  13  16        2.56       27.82     21.54 o 
   1  13  16       53.40       69.99     28.71 o 
  -4  14  16       69.91      108.57     33.20 o 
  -2  14  16       34.41       41.28     24.23 o 
   0  14  16        2.54        8.97     20.64 o 
 -11   1  17       46.64       51.79     10.95 o 
  -9   1  17      102.05      117.70     14.76 o 
  -7   1  17     4472.76     4546.58     83.71 o 
  -5   1  17      472.68      452.29     15.80 o 
  -3   1  17      144.39      166.77     10.44 o 
  -1   1  17       67.35       69.52      8.00 o 
   1   1  17       38.95       43.45      7.42 o 
   3   1  17       15.29       14.81      7.02 o 
   5   1  17      222.84      237.00     16.06 o 
 -12   2  17      553.50      596.63     32.11 o 
 -10   2  17      373.66      406.69     22.71 o 
  -8   2  17       31.86       19.15      8.03 o 
  -6   2  17       11.91       11.69      5.48 o 
  -4   2  17      452.30      471.96     22.97 o 
  -2   2  17       89.84       91.84      8.52 o 
   0   2  17     1832.02     1876.13     33.92 o 
   2   2  17        2.48       10.79      6.38 o 
   4   2  17       29.18       28.99      8.62 o 
   6   2  17        8.17       24.95     16.15 o 
 -11   3  17      834.63      981.94     35.48 o 
  -9   3  17      290.50      288.59     30.37 o 
  -7   3  17      218.25      203.86     14.95 o 
  -5   3  17      399.50      361.91     18.23 o 
  -3   3  17        1.71        7.37      5.40 o 
  -1   3  17     1762.38     1876.24     38.58 o 
   1   3  17      141.11      135.74      9.80 o 
   3   3  17      136.89      147.06     11.36 o 
   5   3  17       19.51       -4.92      8.04 o 
 -10   4  17      780.29      725.65     30.14 o 
  -8   4  17       86.71       93.42     13.03 o 
  -6   4  17     4136.87     4115.10     72.27 o 
  -4   4  17      209.54      215.26     14.31 o 
  -2   4  17      607.17      580.19     30.18 o 
   0   4  17        1.62        1.53      5.00 o 
   2   4  17     2303.83     2277.05     53.67 o 
   4   4  17       16.81       11.99      8.42 o 
   6   4  17      251.20      298.80     29.61 o 
 -11   5  17      892.12     1026.17     31.17 o 
  -9   5  17      178.49      178.07     16.38 o 
  -7   5  17      468.35      508.95     24.28 o 
  -5   5  17      383.12      385.98     18.46 o 
  -3   5  17      713.02      797.18     24.99 o 
  -1   5  17     1706.41     1696.11     36.54 o 
   1   5  17       54.58       27.38     10.92 o 
   3   5  17       83.53       73.20     26.47 o 
   5   5  17       94.98       96.14     19.03 o 
 -10   6  17      300.51      329.73     19.99 o 
  -8   6  17       19.20       13.11     11.22 o 
  -6   6  17      113.21      110.51     14.77 o 
  -4   6  17      655.05      637.45     22.48 o 
  -2   6  17       27.38       33.82     13.68 o 
   0   6  17      141.18      154.19     17.84 o 
   2   6  17      118.95      140.73     21.33 o 
   4   6  17      104.35       77.19     17.73 o 
  -9   7  17     1055.47     1028.90     39.61 o 
  -7   7  17      771.09      755.52     53.84 o 
  -5   7  17      138.85      167.13     22.74 o 
  -3   7  17      508.35      513.01     34.50 o 
  -1   7  17     3758.74     3640.06     78.46 o 
   1   7  17      872.06      944.85     54.99 o 
   3   7  17      336.80      373.99     27.33 o 
   5   7  17       80.24       70.17     18.37 o 
 -10   8  17      886.23      918.83     63.71 o 
  -8   8  17       89.34      126.52     28.71 o 
  -6   8  17     1797.00     1909.45     88.83 o 
  -4   8  17      330.70      382.04     44.86 o 
  -2   8  17      109.93      118.98     20.44 o 
   0   8  17       10.64       33.60     11.54 o 
   2   8  17      941.46     1111.73     42.04 o 
   4   8  17       66.42      102.85     17.61 o 
  -9   9  17        7.65       20.64     18.84 o 
  -7   9  17       33.67       35.89     18.84 o 
  -5   9  17     1064.18     1003.72     48.94 o 
  -3   9  17      220.03      193.04     23.78 o 
  -1   9  17        0.02        0.49     11.09 o 
   1   9  17       20.58       12.88     13.54 o 
   3   9  17       67.83       96.26     21.54 o 
  -8  10  17       78.53       87.94     26.92 o 
  -6  10  17       40.07       18.26     13.59 o 
  -4  10  17      390.45      312.83     29.54 o 
  -2  10  17       25.71        8.08     18.84 o 
   0  10  17      352.56      414.55     52.04 o 
   2  10  17        2.08       -0.90     19.74 o 
  -7  11  17      366.78      357.91     33.85 o 
  -5  11  17      163.08      183.29     25.17 o 
  -3  11  17      491.80      542.86     58.32 o 
  -1  11  17      182.03      231.50     42.17 o 
   1  11  17      415.64      384.94     52.94 o 
  -6  12  17        0.02       12.56     25.12 o 
  -4  12  17       20.68       22.43     22.43 o 
  -2  12  17       83.32       62.81     27.82 o 
   0  12  17       54.54       54.74     27.82 o 
  -5  13  17      147.96      202.79     44.86 o 
  -3  13  17       87.85      113.96     35.89 o 
  -1  13  17       49.54       54.74     26.92 o 
 -10   0  18      819.59      756.42     55.63 o 
  -8   0  18      247.42      254.93     20.26 o 
  -6   0  18      665.58      690.48     28.18 o 
  -4   0  18     1743.43     1832.04     47.63 o 
  -2   0  18     1931.84     2074.48     60.93 o 
   0   0  18      730.82      670.72     29.09 o 
   2   0  18      965.00      963.66     40.89 o 
   4   0  18      764.00      753.01     37.43 o 
 -11   1  18       10.49       21.10      9.55 o 
  -9   1  18      225.33      249.41     18.08 o 
  -7   1  18      729.40      720.48     21.28 o 
  -5   1  18        7.39       13.95      5.71 o 
  -3   1  18     1204.35     1197.38     26.42 o 
  -1   1  18      213.15      208.75     12.12 o 
   1   1  18      157.28      136.85     11.63 o 
   3   1  18      415.17      383.94     19.19 o 
   5   1  18        7.77       17.03      9.14 o 
 -10   2  18       79.89       62.49     12.12 o 
  -8   2  18       47.62       26.01      9.30 o 
  -6   2  18     1857.42     1974.35     43.83 o 
  -4   2  18      812.97      815.84     22.29 o 
  -2   2  18      140.54      136.53     10.20 o 
   0   2  18      117.25      148.73     10.74 o 
   2   2  18     1168.49     1095.26     28.18 o 
   4   2  18      557.84      557.06     22.92 o 
 -11   3  18      832.17      934.48     42.54 o 
  -9   3  18      357.15      398.10     22.95 o 
  -7   3  18      755.97      696.31     28.31 o 
  -5   3  18      455.33      516.57     21.75 o 
  -3   3  18     1390.16     1391.72     28.75 o 
  -1   3  18       47.42       54.79      8.39 o 
   1   3  18      252.33      302.94     21.66 o 
   3   3  18      723.46      706.33     41.10 o 
   5   3  18       18.46       34.99     17.95 o 
 -10   4  18       71.25       67.44     12.69 o 
  -8   4  18      411.78      429.18     23.09 o 
  -6   4  18       52.15       59.67     11.32 o 
  -4   4  18      355.90      334.06     19.78 o 
  -2   4  18      293.14      267.11     17.91 o 
   0   4  18      418.98      368.96     20.47 o 
   2   4  18        2.14       18.91     12.64 o 
   4   4  18       11.48       14.47     12.64 o 
 -11   5  18        1.12        0.91      9.03 o 
  -9   5  18      798.88      881.11     32.76 o 
  -7   5  18       74.11       88.14     15.70 o 
  -5   5  18       21.41       21.76      8.72 o 
  -3   5  18        5.66        9.31      7.63 o 
  -1   5  18     1118.58     1066.62     44.48 o 
   1   5  18     1352.25     1349.55     97.81 o 
   3   5  18        2.37       11.40     14.36 o 
 -10   6  18      556.04      645.33     31.40 o 
  -8   6  18      546.51      628.61     48.45 o 
  -6   6  18      510.60      531.58     23.90 o 
  -4   6  18     2542.99     2639.76     55.31 o 
  -2   6  18       29.23       40.32     13.63 o 
   0   6  18       22.26       19.74     12.06 o 
   2   6  18        0.26       13.46     12.06 o 
   4   6  18      267.35      249.96     26.65 o 
  -9   7  18     1577.14     1606.16     84.35 o 
  -7   7  18       20.61       25.12     17.95 o 
  -5   7  18      157.75      196.51     30.51 o 
  -3   7  18      237.44      222.98     23.15 o 
  -1   7  18       92.38      119.66     23.55 o 
   1   7  18      150.18      160.67     28.75 o 
   3   7  18      132.71      117.92     26.92 o 
  -8   8  18      134.50      183.05     33.20 o 
  -6   8  18       21.81       21.54     17.05 o 
  -4   8  18       14.99       29.78     15.19 o 
  -2   8  18      192.75      175.83     24.14 o 
   0   8  18     1908.56     1908.19     56.15 o 
   2   8  18      250.51      240.14     22.76 o 
  -7   9  18      744.38      767.19     58.32 o 
  -5   9  18        3.18        8.74     26.02 o 
  -3   9  18      282.89      230.84     26.93 o 
  -1   9  18      291.91      334.86     31.66 o 
   1   9  18     1408.77     1403.51    101.39 o 
  -8  10  18      204.14      244.96     38.58 o 
  -6  10  18        1.83       16.15     17.95 o 
  -4  10  18      173.99      194.59     25.38 o 
  -2  10  18       77.40       83.62     19.62 o 
   0  10  18        9.61       19.74     24.23 o 
   2  10  18      413.17      431.60     59.22 o 
  -7  11  18      736.03      872.17     64.61 o 
  -5  11  18        3.65        6.01     14.55 o 
  -3  11  18      821.01      882.94     75.37 o 
  -1  11  18       16.83        6.28     19.74 o 
   1  11  18        2.20       32.30     26.02 o 
  -4  12  18      846.61      750.14     72.68 o 
  -2  12  18      119.76      100.50     34.10 o 
  -9   1  19       51.21       44.69     13.07 o 
  -7   1  19      565.15      546.12     20.29 o 
  -5   1  19     1046.46     1043.48     26.37 o 
  -3   1  19       90.06       90.95      9.32 o 
  -1   1  19     1346.33     1416.92     44.89 o 
   1   1  19      303.44      275.11     19.56 o 
   3   1  19       38.06       45.77      9.74 o 
 -10   2  19     1550.91     1765.76     66.86 o 
  -8   2  19      331.10      319.62     20.99 o 
  -6   2  19        0.24       -0.41      7.41 o 
  -4   2  19      398.37      395.16     17.32 o 
  -2   2  19      365.50      457.58     22.65 o 
   0   2  19        2.23        5.58      6.46 o 
   2   2  19     2104.63     2207.50     46.37 o 
   4   2  19        0.41       -0.65      9.18 o 
  -9   3  19       98.96       69.84     13.10 o 
  -7   3  19      449.25      414.04     23.07 o 
  -5   3  19      113.97      137.49     17.93 o 
  -3   3  19      393.38      401.59     21.91 o 
  -1   3  19       42.35       23.71      8.81 o 
   1   3  19        3.89       -4.13      6.36 o 
   3   3  19      346.41      341.05     21.19 o 
 -10   4  19       11.86       24.44     17.50 o 
  -8   4  19     1316.05     1312.91     41.00 o 
  -6   4  19      139.32      142.07     15.00 o 
  -4   4  19     1841.84     1801.47     47.05 o 
  -2   4  19        1.44       -1.58      7.62 o 
   0   4  19      168.68      202.97     16.49 o 
   2   4  19      632.67      687.17     39.48 o 
  -9   5  19       53.00       45.33     13.21 o 
  -7   5  19      540.14      572.52     53.31 o 
  -5   5  19     1113.20     1159.50     36.66 o 
  -3   5  19        6.91        0.81      7.62 o 
  -1   5  19     1168.16     1179.32     49.80 o 
   1   5  19        1.33        3.05     34.55 o 
   3   5  19        0.01       10.03     12.64 o 
  -8   6  19       84.35       81.90     15.30 o 
  -6   6  19       44.12       25.81      9.47 o 
  -4   6  19       19.11       37.29     18.84 o 
  -2   6  19       44.68       55.76     15.46 o 
   0   6  19      499.16      526.49     34.90 o 
   2   6  19       14.17       22.52     22.43 o 
  -7   7  19      140.48      203.69     33.20 o 
  -5   7  19      351.62      300.59     37.69 o 
  -3   7  19      448.78      503.98     33.63 o 
  -1   7  19      138.10      166.59     22.21 o 
   1   7  19      231.58      301.83     28.53 o 
  -6   8  19       73.56       50.25     21.54 o 
  -4   8  19     1258.51     1503.87     80.76 o 
  -2   8  19       11.34       11.66     17.95 o 
   0   8  19      245.08      258.25     26.63 o 
   2   8  19       35.90       41.21     17.10 o 
  -7   9  19       94.79       58.32     25.12 o 
  -5   9  19      829.73      748.35     57.43 o 
  -3   9  19        3.97       -6.28     14.36 o 
  -1   9  19      122.42      113.37     25.12 o 
   1   9  19       28.20       51.12     23.33 o 
  -6  10  19       24.97       31.41     21.54 o 
  -4  10  19       54.19      107.41     38.58 o 
  -2  10  19      447.33      454.96     37.08 o 
   0  10  19       10.96      -11.66     19.74 o 
  -3  11  19       20.46       55.63     28.71 o 
  -8   0  20       40.57       70.14     14.11 o 
  -6   0  20      110.05       85.92     19.74 o 
  -4   0  20       43.29       39.16     12.36 o 
  -2   0  20     1550.40     1532.79     52.48 o 
   0   0  20        1.06        2.98      9.82 o 
   2   0  20      277.02      262.61     23.74 o 
  -9   1  20      146.96      121.26     14.91 o 
  -7   1  20      277.88      331.68     20.84 o 
  -5   1  20      722.52      720.32     23.77 o 
  -3   1  20      101.41      129.73     11.35 o 
  -1   1  20      329.81      395.01     19.02 o 
   1   1  20       26.38       42.28      9.46 o 
   3   1  20      138.64      126.20     17.73 o 
  -8   2  20        0.09        5.71      9.12 o 
  -6   2  20      445.24      509.68     37.22 o 
  -4   2  20      337.95      313.66     22.09 o 
  -2   2  20      451.20      462.69     19.61 o 
   0   2  20       13.64       18.85      7.73 o 
   2   2  20        5.74       11.97      7.84 o 
  -9   3  20      250.57      195.16     22.18 o 
  -7   3  20      990.29      971.92     59.39 o 
  -5   3  20      980.56     1001.44     34.96 o 
  -3   3  20      255.68      291.10     24.44 o 
  -1   3  20      161.68      176.91     16.38 o 
   1   3  20      896.48      971.03     49.10 o 
  -8   4  20      895.05     1027.61     42.35 o 
  -6   4  20       43.87       40.33     11.13 o 
  -4   4  20       10.54       14.19      9.36 o 
  -2   4  20      730.20      714.40     28.88 o 
   0   4  20      906.92      974.21     33.50 o 
  -7   5  20      493.80      487.21     25.28 o 
  -5   5  20       69.84       63.47     23.21 o 
  -3   5  20      122.70      155.63     15.06 o 
  -1   5  20      168.54      166.90     22.52 o 
   1   5  20     1226.22     1223.00     53.29 o 
  -8   6  20      167.88      197.94     25.12 o 
  -6   6  20      390.70      382.32     30.09 o 
  -4   6  20     2204.85     2241.08     72.30 o 
  -2   6  20     1212.85     1362.76     99.15 o 
   0   6  20      242.60      286.97     31.41 o 
  -5   7  20       64.90       60.12     23.33 o 
  -3   7  20       28.09       33.36     14.55 o 
  -1   7  20      292.91      282.28     27.92 o 
  -4   8  20      674.68      729.50     57.43 o 
  -2   8  20      134.05      139.98     31.41 o 
  -5   9  20      110.36      175.87     34.10 o 
  -3   9  20       44.10       26.92     20.64 o 
  -7   1  21      486.48      520.25     26.04 o 
  -5   1  21      999.20     1017.61     28.79 o 
  -3   1  21      489.41      555.61     26.21 o 
  -1   1  21      186.26      164.43     13.77 o 
   1   1  21      395.40      421.42     27.26 o 
  -8   2  21     2193.07     2252.22     92.42 o 
  -6   2  21      185.57      196.99     19.99 o 
  -4   2  21        8.03       13.16      9.32 o 
  -2   2  21        0.05        5.57      8.84 o 
   0   2  21      346.92      391.69     21.04 o 
  -7   3  21       73.51       79.62     13.52 o 
  -5   3  21       31.58       31.44     10.56 o 
  -3   3  21      327.92      363.22     22.30 o 
  -1   3  21       25.86       31.50     10.56 o 
  -6   4  21      155.19      138.61     15.91 o 
  -4   4  21       70.17       70.00     12.80 o 
  -2   4  21     1790.08     1916.59     62.40 o 
  -7   5  21       32.00       54.98     15.25 o 
  -5   5  21      140.41      121.07     25.12 o 
  -3   5  21       36.16       18.03     13.54 o 
  -1   5  21       66.05       70.89     25.12 o 
  -6   6  21       40.77       62.81     25.12 o 
  -4   6  21       30.01       26.02     20.64 o 
  -2   6  21        0.01        4.49     17.95 o 
  -3   7  21      107.27      158.82     33.20 o 
  -6   0  22     4030.94     4212.81    127.42 o 
  -4   0  22       40.00       52.04     18.84 o 
  -2   0  22       57.99       69.99     20.64 o 
  -5   1  22        9.98       12.56     16.15 o 
  -3   1  22      185.16      206.02     19.28 o 
  -3   3  22      653.91      736.68     49.35 o 
                                                 
